# Supplementary material for: SARS-CoV-2-Encoded MiRNAs Inhibit Host Type I Interferon Pathway and Mediate Allelic Differential Expression of Susceptible Gene
Source: Front Immunol. 2021 Dec 23;12:767726. doi: 10.3389/fimmu.2021.767726 (PMC8733928; doi:10.3389/fimmu.2021.767726)
Supplement: Supplementary file 1 [file DataSheet_1.zip]

Archive with 34 entries (29 files):
- 767726_SupMaterial(1)/
- 767726_SupMaterial(1)/767726_SupMaterial/
- 767726_SupMaterial(1)/767726_SupMaterial/Supplementary File1.xlsx
- 767726_SupMaterial(1)/767726_SupMaterial/Supplementary File2.xlsx
- 767726_SupMaterial(1)/767726_SupMaterial/Supplementary File3.xlsx
- 767726_SupMaterial(1)/767726_SupMaterial/Supplementary File4.xlsx
- 767726_SupMaterial(1)/767726_SupMaterial/Supplementary File5.xlsx
- 767726_SupMaterial(1)/767726_SupMaterial/Supplementary File6.pdf
- 767726_SupMaterial(1)/767726_SupMaterial/Supplementary File7.xlsx
- 767726_SupMaterial(1)/767726_SupMaterial/Supplementary File8.xlsx
- 767726_SupMaterial(1)/__MACOSX/
- 767726_SupMaterial(1)/__MACOSX/._767726_SupMaterial
- 767726_SupMaterial(1)/__MACOSX/767726_SupMaterial/
- 767726_SupMaterial(1)/__MACOSX/767726_SupMaterial/._.DS_Store
- 767726_SupMaterial(1)/__MACOSX/767726_SupMaterial/._Cover letter.PDF
- 767726_SupMaterial(1)/__MACOSX/767726_SupMaterial/._SARS-C...le gene-1126.docx
- 767726_SupMaterial(1)/__MACOSX/767726_SupMaterial/._Supplementary File1.xlsx
- 767726_SupMaterial(1)/__MACOSX/767726_SupMaterial/._Supplementary File2.xlsx
- 767726_SupMaterial(1)/__MACOSX/767726_SupMaterial/._Supplementary File3.xlsx
- 767726_SupMaterial(1)/__MACOSX/767726_SupMaterial/._Supplementary File4.xlsx
- 767726_SupMaterial(1)/__MACOSX/767726_SupMaterial/._Supplementary File5.xlsx
- 767726_SupMaterial(1)/__MACOSX/767726_SupMaterial/._Supplementary File6.pdf
- 767726_SupMaterial(1)/__MACOSX/767726_SupMaterial/._Supplementary File7.xlsx
- 767726_SupMaterial(1)/__MACOSX/767726_SupMaterial/._Supplementary File8.xlsx
- 767726_SupMaterial(1)/__MACOSX/767726_SupMaterial/._WB original plot
- 767726_SupMaterial(1)/__MACOSX/767726_SupMaterial/._WB original plot.ZIP
- 767726_SupMaterial(1)/__MACOSX/767726_SupMaterial/._~$RS-C...le gene(1)-1126.docx
- 767726_SupMaterial(1)/__MACOSX/767726_SupMaterial/._~$Supplementary File1.xlsx
- 767726_SupMaterial(1)/__MACOSX/767726_SupMaterial/._~$Supplementary File3.xlsx
- 767726_SupMaterial(1)/__MACOSX/767726_SupMaterial/WB original plot/
- 767726_SupMaterial(1)/__MACOSX/767726_SupMaterial/WB original plot/._stat1-repeat1-2.tif
- 767726_SupMaterial(1)/__MACOSX/767726_SupMaterial/WB original plot/._stat1-repeat3-4.tif
- 767726_SupMaterial(1)/__MACOSX/767726_SupMaterial/WB original plot/._stat2-repeat1-2.tif
- 767726_SupMaterial(1)/__MACOSX/767726_SupMaterial/WB original plot/._stat2-repeat3-4.tif
