# Supplementary material for: SARS-CoV-2-Encoded MiRNAs Inhibit Host Type I Interferon Pathway and Mediate Allelic Differential Expression of Susceptible Gene
Source: Front Immunol. 2021 Dec 23;12:767726. doi: 10.3389/fimmu.2021.767726 (PMC8733928; doi:10.3389/fimmu.2021.767726)
Supplement: Supplementary file 1 [file DataSheet_1.zip › 767726_SupMaterial(1)/767726_SupMaterial/Supplementary File1.xlsx]

## Sheet: SCV2-miRNA sequence
Supplementary File1
Pre-miRNA name	Sequence	Mature 5'	Mature 3'
SCV2-mir-ORF1ab-1	ACGTTCGGATGCTCGAACTGCACCTCATGGTCATGTTATGGTTGAGCTGGTAGCAGAACTCGAAGGCATTCAGTACGGT	GATGCTCGAACTGCACCTCATGG	AGCAGAACTCGAAGGCATTCA
SCV2-mir-ORF1ab-2	TGGTGTATACGTTGTCTTTGGAGCACAAAACCAGTTGAAACATCAAATTCGTTTGATGTACTGAAGTCAGAGGACGCGCAGGG	TTGTCTTTGGAGCACAAAACCA	CGTTTGATGTACTGAAGTCAGAG
SCV2-mir-ORF1ab-3	TGTGCTTCATTAAAAGAATTACTGCAAAATGGTATGAATGGACGTACCATATTGGGTAGTGCTTTATTAGAAGATGAATTTACAC	CATTAAAAGAATTACTGCAA	GGGTAGTGCTTTATTAGAAGATG
SCV2-mir-ORF3a	CTGGTGTTGAACATGTTACCTTCTTCATCTACAATAAAATTGTTGATGAGCCTGAAGAACATGTCCAAATTCACA	AATACCAGTGGCTTACCGCAAG	TGAGACACTTGGTGTCCTTGTC

## Sheet: Primer of miRNA
Supplementary File1
Primer for qPCR
Primer names	Primer sequences
SCV2-miR-ORF1ab-1-5p-RP	CGTCAGCTGTCCGAGTAGAGG AGCAGAACTCGAAGGC
SCV2-miR-ORF1ab-1-5p-RTP	TGTCAGGCAACCGTATTCACC CCATG
SCV2-miR-ORF1ab-1-3p-RP	CGTCAGCTGTCCGAGTAGAGG GATGCTCGAACTGCACCT
SCV2-miR-ORF1ab-1-3p-RTP	TGTCAGGCAACCGTATTCACC TGACC
SCV2-miR-ORF1ab-2-5p-RTP	TGTCAGGCAACCGTATTCACC TGGTT
SCV2-miR-ORF1ab-2-5p-RP	CGTCAGCTGTCCGAGTAGAGG TTGTCTTTGGAGCACAA
SCV2-miR-ORF1ab-2-3p-RTP	TGTCAGGCAACCGTATTCACC CTCTG
SCV2-miR-ORF1ab-2-3p-RP	CGTCAGCTGTCCGAGTAGAGG CGTTTGATGTACTGAAGT
SCV2-miR-ORF1ab-3-5p-RTP	TGTCAGGCAACCGTATTCACC TTGCA
SCV2-miR-ORF1ab-3-5p-RP	CGTCAGCTGTCCGAGTAGAGG CATTAAAAGAATTAC
SCV2-miR-ORF1ab-3-3p-RTP	TGTCAGGCAACCGTATTCACC CATCT
SCV2-miR-ORF1ab-3-3p-RP	CGTCAGCTGTCCGAGTAGAGG GGGTAGTGCTTTATTAGA
SCV2-miR-ORF3a-5p-RTP	TGTCAGGCAACCGTATTCACC GTAGA
SCV2-miR-ORF3a-5p-RP	CGTCAGCTGTCCGAGTAGAGG CATGTTACCTTCTTCA
SCV2-miR-ORF3a-3p-RTP	TGTCAGGCAACCGTATTCACC GACAT
SCV2-miR-ORF3a-3p-RP	CGTCAGCTGTCCGAGTAGAGG GTGATGAGCCTGAAGAAC
U6- Forward	GGAACGATACAGAGAAGATTAGC
U6- Reverse	TGGAACGCTTCACGAATTTGCG

## Sheet: Primer of target
Supplementary File1
Primer for qPCR
Primer names	Primer sequences
STAT1-Forward	CAAAGGAAGCACCAGAGCCAATG
STAT1- Reverse	CAAGTTCAGCTGTGATGGCGA
STAT2- Forward	CCAGCTTTACTCGCACAGC
STAT2- Reverse	AGCCTTGGAATCATCACTCCC
OAS1- Forward	GCTGAGGCCTGGCTGAATTA
OAS1- Reverse	CAGTCCTCTTCTGCCTGTGG
OAS2- Forward	GTCCCTTGATGGGTTCACCA
OAS2- Reverse	ATGGCCTAGAGGTTGCACAG
IRF7- Forward	GCTGGACGTGACCATCATGTA
IRF7- Reverse	GGGCCGTATAGGAACGTGC
IRF9- Forward	GCCCTACAAGGTGTATCAGTTG
IRF9- Reverse	TGCTGTCGCTTTGATGGTACT
IFIT3- Forward	AACTACGCCTGGGTCTACTATCACTT
IFIT3- Reverse	GCCCTTTCATTTCTTCCACA
IFI44- Forward	ATGGCAGTGACAACTCGTTTG
IFI44- Reverse	TCCTGGTAACTCTCTTCTGCATA
GAPDH- Forward	CTCCTCCTGTTCGACAGTCA
GAPDH- Reverse	CAATACGACCAAATCCGTTG
