# Supplementary material for: SARS-CoV-2-Encoded MiRNAs Inhibit Host Type I Interferon Pathway and Mediate Allelic Differential Expression of Susceptible Gene
Source: Front Immunol. 2021 Dec 23;12:767726. doi: 10.3389/fimmu.2021.767726 (PMC8733928; doi:10.3389/fimmu.2021.767726)
Supplement: Supplementary file 1 [file DataSheet_1.zip › 767726_SupMaterial(1)/767726_SupMaterial/Supplementary File2.xlsx]

## Sheet: Sheet1
Supplementary File2
Accession number	Strain Name	Type	Name in Graph
MG772933.1	Bat SARS-like coronavirus isolate bat-SL-CoVZC45	coronavirus	ZC45-COV-BAT
MG772934.1	Bat SARS-like coronavirus isolate bat-SL-CoVZXC21	coronavirus	ZXC21-COV-BAT
NC_014470.1	Bat coronavirus BM48-31/BGR/2008	coronavirus	BM48-COV-BAT
MN996532.1	Bat coronavirus RaTG13	coronavirus	RATG13-COV-BAT
KU291448.1	Human coronavirus 229E isolate HCoV-229E/BN1/GER/2015	coronavirus	229E-COV-HUMAN
JX503061.1	Human coronavirus 229E isolate J0304	coronavirus	229E-COV-HUMAN
KT779556.1	Human coronavirus HKU1 isolate BJ01-p9	coronavirus	HKU1-COV-HUMAN
MH940245.1	Human coronavirus HKU1 isolate SI17244	coronavirus	HKU1-COV-HUMAN
JX524171.1	Human coronavirus NL63 isolate CBJ123	coronavirus	NL63-COV-HUMAN
KT381875.1	Human coronavirus NL63 isolate NL63/UF-1/2015	coronavirus	NL63-COV-HUMAN
KF923925.1	Human coronavirus OC43 isolate 10574/2010	coronavirus	OC43-COV-HUMAN
MH121121.1	Human coronavirus OC43 isolate HCoV-OC43/USA/ACRI_0213/2016	coronavirus	OC43-COV-HUMAN
KX034094.1	Middle East respiratory syndrome coronavirus isolate MERS-CoV/KOR/Seoul/050-1-2015	coronavirus	MERS-COV-HUMAN
NC_004718.3	SARS coronavirus Tor2	coronavirus	SARS-COV-HUMAN
NC_045512.2	Severe acute respiratory syndrome coronavirus 2 isolate Wuhan-Hu-1	coronavirus	SARS-CoV-2
EPI_ISL_410539	hCoV-19/pangolin/Guangxi/P1E/2017	coronavirus	P1E-PANGOLIN-COV
EPI_ISL_410542|	hCoV-19/pangolin/Guangxi/P2V/2017	coronavirus	P2V-PANGOLIN-COV
EPI_ISL_410538	hCoV-19/pangolin/Guangxi/P4L/2017	coronavirus	P4L-COV-PANGOLIN
EPI_ISL_410541	hCoV-19/pangolin/Guangxi/P5E/2017	coronavirus	P5E-COV-PANGOLIN
EPI_ISL_410540	hCoV-19/pangolin/Guangxi/P5L/2017	coronavirus	P5L-COV-PANGOLIN
NC_026438.1	Influenza A virus (A/California/07/2009(H1N1))	other viruses	only used in analysis
NC_007378.1	Influenza A virus (A/Korea/426/1968(H2N2))	other viruses	only used in analysis
NC_007373.1	Influenza A virus (A/New York/392/2004(H3N2))	other viruses	only used in analysis
NC_026422.1	Influenza A virus (A/Shanghai/02/2013(H7N9))	other viruses	only used in analysis
MN018288.1	Dengue virus 1 isolate D16001	other viruses	only used in analysis
MK731985.1	Zaire ebolavirus isolate Ebola virus/H.sapiens-wt/COD/2018/BEN163-MANA2-13	other viruses	only used in analysis
MH215286.1	Lassa mammarenavirus isolate LF18041	other viruses	only used in analysis
MT048815.1	Influenza B virus (B/Arizona/29/2019)	other viruses	only used in analysis
MT049047.1	Influenza B virus (B/California/77/2019)	other viruses	only used in analysis
### The form illustrate the virues strain used for the study. Unrelated results which are not shown in any graphs are tagged with "only used in analysis"
