# Supplementary material for: SARS-CoV-2-Encoded MiRNAs Inhibit Host Type I Interferon Pathway and Mediate Allelic Differential Expression of Susceptible Gene
Source: Front Immunol. 2021 Dec 23;12:767726. doi: 10.3389/fimmu.2021.767726 (PMC8733928; doi:10.3389/fimmu.2021.767726)
Supplement: Supplementary file 1 [file DataSheet_1.zip › 767726_SupMaterial(1)/767726_SupMaterial/Supplementary File3.xlsx]

## Sheet: Sheet1
Supplementary File3
Strains Accession numbers and Related Patient Status used in Treewas analysis
Accession number	Patient Status
EPI_ISL_560412	mild
EPI_ISL_560411	mild
EPI_ISL_560410	mild
EPI_ISL_560409	mild
EPI_ISL_560408	mild
EPI_ISL_548244	severe
EPI_ISL_547968	mild
EPI_ISL_547967	mild
EPI_ISL_547966	mild
EPI_ISL_547580	severe
EPI_ISL_547579	severe
EPI_ISL_547578	severe
EPI_ISL_547577	severe
EPI_ISL_547576	severe
EPI_ISL_547575	severe
EPI_ISL_547574	severe
EPI_ISL_547573	severe
EPI_ISL_547571	severe
EPI_ISL_547570	severe
EPI_ISL_546936	mild
EPI_ISL_546935	mild
EPI_ISL_546436	mild
EPI_ISL_545957	mild
EPI_ISL_545956	mild
EPI_ISL_545954	mild
EPI_ISL_542443	mild
EPI_ISL_542442	mild
EPI_ISL_542440	severe
EPI_ISL_542435	mild
EPI_ISL_542433	mild
EPI_ISL_542432	mild
EPI_ISL_542431	mild
EPI_ISL_542429	mild
EPI_ISL_542428	mild
EPI_ISL_542427	mild
EPI_ISL_542426	mild
EPI_ISL_542425	severe
EPI_ISL_542424	mild
EPI_ISL_542389	mild
EPI_ISL_542388	mild
EPI_ISL_542387	mild
EPI_ISL_542386	mild
EPI_ISL_542385	mild
EPI_ISL_542384	severe
EPI_ISL_542383	mild
EPI_ISL_542382	mild
EPI_ISL_542381	mild
EPI_ISL_542379	severe
EPI_ISL_542378	mild
EPI_ISL_542377	mild
EPI_ISL_542376	severe
EPI_ISL_542375	mild
EPI_ISL_542374	mild
EPI_ISL_542373	mild
EPI_ISL_542372	mild
EPI_ISL_542371	mild
EPI_ISL_542370	mild
EPI_ISL_542369	mild
EPI_ISL_542367	mild
EPI_ISL_542366	mild
EPI_ISL_542365	mild
EPI_ISL_542364	mild
EPI_ISL_542363	severe
EPI_ISL_542362	mild
EPI_ISL_542361	mild
EPI_ISL_542360	mild
EPI_ISL_542359	mild
EPI_ISL_542358	severe
EPI_ISL_542357	severe
EPI_ISL_542355	severe
EPI_ISL_542354	mild
EPI_ISL_542353	mild
EPI_ISL_542352	severe
EPI_ISL_542351	mild
EPI_ISL_542350	severe
EPI_ISL_542349	mild
EPI_ISL_542348	mild
EPI_ISL_542347	mild
EPI_ISL_542346	mild
EPI_ISL_542345	mild
EPI_ISL_542344	mild
EPI_ISL_542343	mild
EPI_ISL_542342	mild
EPI_ISL_542341	mild
EPI_ISL_542340	severe
EPI_ISL_542339	severe
EPI_ISL_542338	mild
EPI_ISL_542337	severe
EPI_ISL_542336	mild
EPI_ISL_542335	mild
EPI_ISL_542334	severe
EPI_ISL_542333	severe
EPI_ISL_542332	severe
EPI_ISL_542331	severe
EPI_ISL_542329	mild
EPI_ISL_542328	severe
EPI_ISL_542327	mild
EPI_ISL_542326	mild
EPI_ISL_542324	mild
EPI_ISL_542323	mild
EPI_ISL_542322	mild
EPI_ISL_542321	severe
EPI_ISL_542320	mild
EPI_ISL_542319	mild
EPI_ISL_542318	mild
EPI_ISL_542316	mild
EPI_ISL_542315	mild
EPI_ISL_542314	mild
EPI_ISL_542313	mild
EPI_ISL_542312	mild
EPI_ISL_542311	severe
EPI_ISL_542310	mild
EPI_ISL_542309	mild
EPI_ISL_542308	mild
EPI_ISL_542307	mild
EPI_ISL_542306	severe
EPI_ISL_542305	mild
EPI_ISL_542304	mild
EPI_ISL_542303	mild
EPI_ISL_542302	severe
EPI_ISL_542299	mild
EPI_ISL_542297	mild
EPI_ISL_542294	severe
EPI_ISL_542292	severe
EPI_ISL_542291	severe
EPI_ISL_542290	mild
EPI_ISL_542289	mild
EPI_ISL_542288	severe
EPI_ISL_542287	mild
EPI_ISL_542286	mild
EPI_ISL_542285	mild
EPI_ISL_542284	mild
EPI_ISL_542283	mild
EPI_ISL_542282	mild
EPI_ISL_542281	mild
EPI_ISL_542280	mild
EPI_ISL_542279	mild
EPI_ISL_542278	mild
EPI_ISL_542277	severe
EPI_ISL_542276	mild
EPI_ISL_542275	mild
EPI_ISL_542274	severe
EPI_ISL_542264	mild
EPI_ISL_542263	severe
EPI_ISL_542262	severe
EPI_ISL_542261	mild
EPI_ISL_542260	severe
EPI_ISL_542258	mild
EPI_ISL_542257	mild
EPI_ISL_542256	severe
EPI_ISL_542255	severe
EPI_ISL_542254	mild
EPI_ISL_542253	mild
EPI_ISL_542252	mild
EPI_ISL_542249	severe
EPI_ISL_542248	mild
EPI_ISL_542243	mild
EPI_ISL_542242	mild
EPI_ISL_542241	mild
EPI_ISL_542240	mild
EPI_ISL_542239	mild
EPI_ISL_542238	mild
EPI_ISL_542237	mild
EPI_ISL_542236	mild
EPI_ISL_542234	mild
EPI_ISL_542233	mild
EPI_ISL_542232	mild
EPI_ISL_542231	mild
EPI_ISL_542230	mild
EPI_ISL_542229	mild
EPI_ISL_542228	mild
EPI_ISL_542226	mild
EPI_ISL_542225	mild
EPI_ISL_542224	mild
EPI_ISL_542223	mild
EPI_ISL_542222	mild
EPI_ISL_542221	mild
EPI_ISL_542220	mild
EPI_ISL_542219	severe
EPI_ISL_542218	severe
EPI_ISL_542217	mild
EPI_ISL_542216	mild
EPI_ISL_542215	severe
EPI_ISL_542214	severe
EPI_ISL_542213	mild
EPI_ISL_542212	mild
EPI_ISL_542211	severe
EPI_ISL_542210	severe
EPI_ISL_542209	mild
EPI_ISL_542208	mild
EPI_ISL_542207	mild
EPI_ISL_542206	severe
EPI_ISL_542205	severe
EPI_ISL_542204	mild
EPI_ISL_542203	mild
EPI_ISL_542202	mild
EPI_ISL_542201	severe
EPI_ISL_542200	severe
EPI_ISL_542199	severe
EPI_ISL_542198	severe
EPI_ISL_542197	severe
EPI_ISL_542196	severe
EPI_ISL_542195	severe
EPI_ISL_542194	severe
EPI_ISL_542193	severe
EPI_ISL_542192	mild
EPI_ISL_542183	mild
EPI_ISL_542181	mild
EPI_ISL_542180	mild
EPI_ISL_542178	mild
EPI_ISL_542175	mild
EPI_ISL_542174	mild
EPI_ISL_542173	mild
EPI_ISL_542172	mild
EPI_ISL_542170	mild
EPI_ISL_542169	mild
EPI_ISL_542166	mild
EPI_ISL_542165	mild
EPI_ISL_542162	mild
EPI_ISL_542159	mild
EPI_ISL_542158	mild
EPI_ISL_542156	mild
EPI_ISL_542155	severe
EPI_ISL_542154	mild
EPI_ISL_542153	severe
EPI_ISL_542152	mild
EPI_ISL_542146	mild
EPI_ISL_542145	mild
EPI_ISL_542133	mild
EPI_ISL_542131	mild
EPI_ISL_542130	mild
EPI_ISL_542128	mild
EPI_ISL_542124	mild
EPI_ISL_542122	mild
EPI_ISL_542121	severe
EPI_ISL_542120	mild
EPI_ISL_542119	mild
EPI_ISL_542118	severe
EPI_ISL_542116	mild
EPI_ISL_542114	mild
EPI_ISL_542112	mild
EPI_ISL_542110	mild
EPI_ISL_542108	mild
EPI_ISL_542107	mild
EPI_ISL_542106	mild
EPI_ISL_542104	severe
EPI_ISL_542101	mild
EPI_ISL_542099	mild
EPI_ISL_541336	mild
EPI_ISL_541335	mild
EPI_ISL_541334	mild
EPI_ISL_541332	mild
EPI_ISL_541138	mild
EPI_ISL_541082	mild
EPI_ISL_539782	mild
EPI_ISL_539781	mild
EPI_ISL_539780	mild
EPI_ISL_539779	mild
EPI_ISL_539778	mild
EPI_ISL_539494	severe
EPI_ISL_539493	mild
EPI_ISL_534326	severe
EPI_ISL_534325	severe
EPI_ISL_534324	severe
EPI_ISL_534323	severe
EPI_ISL_534322	severe
EPI_ISL_534321	severe
EPI_ISL_534320	severe
EPI_ISL_534319	severe
EPI_ISL_534318	severe
EPI_ISL_534317	severe
EPI_ISL_534316	severe
EPI_ISL_534315	severe
EPI_ISL_534314	severe
EPI_ISL_534313	severe
EPI_ISL_534312	severe
EPI_ISL_534311	severe
EPI_ISL_530350	mild
EPI_ISL_530348	mild
EPI_ISL_530347	mild
EPI_ISL_529963	severe
EPI_ISL_529036	severe
EPI_ISL_529035	severe
EPI_ISL_528814	severe
EPI_ISL_528809	severe
EPI_ISL_527870	severe
EPI_ISL_527869	severe
EPI_ISL_527868	severe
EPI_ISL_527867	severe
EPI_ISL_527866	severe
EPI_ISL_527865	severe
EPI_ISL_527864	severe
EPI_ISL_527863	severe
EPI_ISL_527862	severe
EPI_ISL_527861	severe
EPI_ISL_527860	severe
EPI_ISL_527859	severe
EPI_ISL_527858	severe
EPI_ISL_527857	severe
EPI_ISL_527856	severe
EPI_ISL_527753	severe
EPI_ISL_526934	severe
EPI_ISL_526688	severe
EPI_ISL_526686	severe
EPI_ISL_525686	severe
EPI_ISL_525685	severe
EPI_ISL_525684	severe
EPI_ISL_525683	severe
EPI_ISL_525682	severe
EPI_ISL_525681	severe
EPI_ISL_525680	severe
EPI_ISL_525679	severe
EPI_ISL_525678	severe
EPI_ISL_525677	severe
EPI_ISL_525676	severe
EPI_ISL_525659	severe
EPI_ISL_525658	severe
EPI_ISL_525654	severe
EPI_ISL_525650	severe
EPI_ISL_525649	severe
EPI_ISL_525648	severe
EPI_ISL_525647	severe
EPI_ISL_525646	severe
EPI_ISL_525642	severe
EPI_ISL_525641	severe
EPI_ISL_525640	severe
EPI_ISL_525639	severe
EPI_ISL_525638	severe
EPI_ISL_525631	severe
EPI_ISL_525627	severe
EPI_ISL_525621	severe
EPI_ISL_525578	severe
EPI_ISL_524765	severe
EPI_ISL_524764	severe
EPI_ISL_524763	severe
EPI_ISL_524762	severe
EPI_ISL_524761	severe
EPI_ISL_524760	severe
EPI_ISL_524750	severe
EPI_ISL_524749	severe
EPI_ISL_524748	severe
EPI_ISL_524747	severe
EPI_ISL_524734	severe
EPI_ISL_524733	severe
EPI_ISL_524732	severe
EPI_ISL_524724	severe
EPI_ISL_524723	severe
EPI_ISL_524470	severe
EPI_ISL_524469	severe
EPI_ISL_524468	severe
EPI_ISL_524467	severe
EPI_ISL_524466	severe
EPI_ISL_524465	severe
EPI_ISL_524464	severe
EPI_ISL_524463	severe
EPI_ISL_524462	severe
EPI_ISL_523993	severe
EPI_ISL_523992	severe
EPI_ISL_523991	severe
EPI_ISL_523990	severe
EPI_ISL_523989	severe
EPI_ISL_523988	severe
EPI_ISL_523986	severe
EPI_ISL_523985	severe
EPI_ISL_523984	severe
EPI_ISL_523983	severe
EPI_ISL_523982	severe
EPI_ISL_523981	severe
EPI_ISL_523980	severe
EPI_ISL_523978	severe
EPI_ISL_523977	severe
EPI_ISL_523976	severe
EPI_ISL_523975	severe
EPI_ISL_523974	severe
EPI_ISL_523973	severe
EPI_ISL_523972	severe
EPI_ISL_523971	severe
EPI_ISL_523970	severe
EPI_ISL_523969	severe
EPI_ISL_523967	severe
EPI_ISL_523965	severe
EPI_ISL_523963	severe
EPI_ISL_523959	severe
EPI_ISL_523958	severe
EPI_ISL_523957	severe
EPI_ISL_523956	severe
EPI_ISL_523955	severe
EPI_ISL_516611	severe
EPI_ISL_515563	severe
EPI_ISL_515562	severe
EPI_ISL_515561	severe
EPI_ISL_515560	severe
EPI_ISL_515559	severe
EPI_ISL_515557	severe
EPI_ISL_515555	severe
EPI_ISL_515554	severe
EPI_ISL_515553	severe
EPI_ISL_515552	severe
EPI_ISL_515551	severe
EPI_ISL_515550	severe
EPI_ISL_515548	severe
EPI_ISL_515547	severe
EPI_ISL_515546	severe
EPI_ISL_515545	severe
EPI_ISL_515544	severe
EPI_ISL_515543	severe
EPI_ISL_515542	severe
EPI_ISL_515541	severe
EPI_ISL_515529	severe
EPI_ISL_515528	severe
EPI_ISL_515527	severe
EPI_ISL_515526	severe
EPI_ISL_515524	severe
EPI_ISL_515523	severe
EPI_ISL_515522	severe
EPI_ISL_515521	severe
EPI_ISL_515520	severe
EPI_ISL_514612	severe
EPI_ISL_514611	severe
EPI_ISL_514597	severe
EPI_ISL_514596	severe
EPI_ISL_514587	severe
EPI_ISL_513512	mild
EPI_ISL_513511	mild
EPI_ISL_513124	severe
EPI_ISL_513122	severe
EPI_ISL_513095	severe
EPI_ISL_513094	severe
EPI_ISL_513089	severe
EPI_ISL_513083	severe
EPI_ISL_513081	severe
EPI_ISL_513069	severe
EPI_ISL_513068	severe
EPI_ISL_513067	severe
EPI_ISL_513066	severe
EPI_ISL_513063	severe
EPI_ISL_513062	severe
EPI_ISL_513060	severe
EPI_ISL_513059	severe
EPI_ISL_513058	severe
EPI_ISL_513057	severe
EPI_ISL_513056	severe
EPI_ISL_513055	severe
EPI_ISL_513054	severe
EPI_ISL_513053	severe
EPI_ISL_513052	severe
EPI_ISL_513051	severe
EPI_ISL_513050	severe
EPI_ISL_513049	severe
EPI_ISL_513048	severe
EPI_ISL_513047	severe
EPI_ISL_513046	severe
EPI_ISL_513045	severe
EPI_ISL_513043	severe
EPI_ISL_513034	severe
EPI_ISL_513033	severe
EPI_ISL_513032	severe
EPI_ISL_513030	severe
EPI_ISL_513029	severe
EPI_ISL_513028	severe
EPI_ISL_513027	severe
EPI_ISL_513025	severe
EPI_ISL_513024	severe
EPI_ISL_513023	severe
EPI_ISL_513022	severe
EPI_ISL_513021	severe
EPI_ISL_513020	severe
EPI_ISL_513019	severe
EPI_ISL_513018	severe
EPI_ISL_513017	severe
EPI_ISL_513016	severe
EPI_ISL_513014	severe
EPI_ISL_513013	severe
EPI_ISL_513002	severe
EPI_ISL_512989	severe
EPI_ISL_512986	severe
EPI_ISL_512974	severe
EPI_ISL_512972	severe
EPI_ISL_512969	severe
EPI_ISL_512967	severe
EPI_ISL_512966	severe
EPI_ISL_512963	severe
EPI_ISL_512941	severe
EPI_ISL_512913	severe
EPI_ISL_512912	severe
EPI_ISL_512906	severe
EPI_ISL_512905	severe
EPI_ISL_512893	severe
EPI_ISL_512890	severe
EPI_ISL_512889	severe
EPI_ISL_512887	severe
EPI_ISL_512886	severe
EPI_ISL_512885	severe
EPI_ISL_512884	severe
EPI_ISL_512883	severe
EPI_ISL_512846	severe
EPI_ISL_512077	severe
EPI_ISL_512074	severe
EPI_ISL_512073	severe
EPI_ISL_512072	severe
EPI_ISL_512069	severe
EPI_ISL_512068	severe
EPI_ISL_512067	severe
EPI_ISL_512066	severe
EPI_ISL_512058	severe
EPI_ISL_501174	mild
EPI_ISL_501172	mild
EPI_ISL_501169	severe
EPI_ISL_501168	severe
EPI_ISL_501167	severe
EPI_ISL_498164	severe
EPI_ISL_498163	severe
EPI_ISL_498162	severe
EPI_ISL_498161	severe
EPI_ISL_498160	severe
EPI_ISL_498159	severe
EPI_ISL_498157	severe
EPI_ISL_498156	severe
EPI_ISL_498155	severe
EPI_ISL_498154	severe
EPI_ISL_495457	severe
EPI_ISL_493335	severe
EPI_ISL_493348	severe
EPI_ISL_493346	severe
EPI_ISL_493336	severe
EPI_ISL_493334	severe
EPI_ISL_490112	mild
EPI_ISL_491095	mild
EPI_ISL_491094	mild
EPI_ISL_491093	mild
EPI_ISL_491092	mild
EPI_ISL_491118	mild
EPI_ISL_491117	mild
EPI_ISL_489709	mild
EPI_ISL_486828	severe
EPI_ISL_486817	severe
EPI_ISL_486827	severe
EPI_ISL_486826	severe
EPI_ISL_486825	severe
EPI_ISL_486824	severe
EPI_ISL_486823	severe
EPI_ISL_486822	severe
EPI_ISL_486821	severe
EPI_ISL_480310	severe
