# Supplementary material for: SARS-CoV-2-Encoded MiRNAs Inhibit Host Type I Interferon Pathway and Mediate Allelic Differential Expression of Susceptible Gene
Source: Front Immunol. 2021 Dec 23;12:767726. doi: 10.3389/fimmu.2021.767726 (PMC8733928; doi:10.3389/fimmu.2021.767726)
Supplement: Supplementary file 1 [file DataSheet_1.zip › 767726_SupMaterial(1)/767726_SupMaterial/Supplementary File4.xlsx]

## Sheet: Defferential Expressed Genes
Supplementary File4
Defferential Expressed Genes of total RNA-seq
Gene name	logFC	P Value	Q value	Calu3_totalRNA-S2-24h-A	Calu3_totalRNA-S2-24h-B	Calu3_totalRNA-mock-24h-A	Calu3_totalRNA-mock-24h-B	Fpkm SUM 24h A/B
VPS28	-0.615764	1.33603e-05	0.000154765	8.09867	8.7501	14.6283	13.5229	45
KIAA0040	1.2541	6.69056e-22	3.62128e-20	15.8064	15.1627	7.25625	6.8634	45.0888
BSDC1	0.590627	7.04661e-07	1.0248e-05	13.2068	12.9704	9.68792	9.22833	45.0934
EIF4HP1	-0.718095	0.00475548	0.0302695	9.01042	7.21312	12.907	15.9665	45.0971
RASAL1	-0.847199	1.41103e-10	3.32882e-09	6.82981	8.37873	15.906	14.0082	45.1228
CERS6	-0.705863	1.8e-09	3.74828e-08	7.63493	8.61343	12.464	16.5066	45.2189
ZFP62	-0.595361	1.28423e-05	0.000149147	8.2391	8.83492	13.2202	14.9377	45.2319
UNC119B	-0.84193	7.51697e-11	1.83183e-09	8.31611	7.07029	14.9972	14.919	45.3026
AC092153.1	-0.936935	4.10402e-08	7.22791e-07	7.28461	7.43621	16.5291	14.1429	45.3928
MFF	-0.591064	1.1479e-06	1.60897e-05	7.84399	9.33569	13.6044	14.6837	45.4678
SNHG6	-0.644254	0.00138398	0.0103488	6.67578	10.0032	14.5735	14.2182	45.4707
AKR1B10	-1.5511	5.31106e-16	2.02138e-14	5.89917	5.0116	16.192	18.4534	45.5561
EFNA1	1.01388	9.28754e-10	2.00063e-08	17.0566	12.6283	8.15078	7.73079	45.5664
IRF6	0.615959	1.19348e-06	1.66539e-05	13.569	13.0967	10.0138	8.90247	45.582
CBX4	0.839459	2.43416e-08	4.40925e-07	13.8069	14.5993	9.26218	8.01358	45.6819
SETD5	0.849975	7.64468e-17	3.05547e-15	14.7786	13.7082	8.48285	8.72417	45.6939
PBXIP1	-1.42577	2.05588e-22	1.14319e-20	6.37424	5.32463	18.1696	15.8378	45.7063
SERPINB9	1.57757	1.37263e-30	1.08974e-28	17.7749	15.7554	5.84865	6.36792	45.7469
SPCS2	-0.626894	3.58853e-05	0.000383859	8.2978	8.76142	15.4168	13.2777	45.7537
AGPS	-0.661192	2.72242e-09	5.56366e-08	7.30808	9.48026	14.2552	14.777	45.8206
IPO8	-0.839923	1.88324e-12	5.36815e-11	6.45785	9.00934	14.3378	16.0262	45.8312
INPP4B	-0.765488	2.83219e-14	9.47514e-13	7.55602	8.51182	14.7945	14.9928	45.8552
PIK3R1	0.892732	1.90428e-17	7.85989e-16	13.9836	14.9204	7.81312	9.16435	45.8815
ITPRIPL2	0.874545	1.73154e-14	5.88e-13	13.4364	15.3306	7.78811	9.34163	45.8968
KNOP1	-0.608453	1.0695e-07	1.78169e-06	8.06161	9.18477	15.0283	13.6514	45.926
MAD2L1	-0.882358	2.88621e-12	8.05208e-11	7.11899	8.11485	13.9241	16.7798	45.9378
DARS2	-1.0971	1.987e-20	9.97131e-19	6.58969	7.20409	15.9277	16.268	45.9895
RINT1	0.580929	3.25162e-05	0.000351708	12.433	14.1639	9.68652	9.71817	46.0017
CENPA	-1.34347	1.21517e-13	3.88013e-12	6.29738	6.00566	17.928	15.9864	46.2175
ERMP1	-0.974238	9.3381e-16	3.48234e-14	7.38979	7.32926	14.6053	16.9044	46.2287
AL645941.2	1.22237	2.01423e-06	2.69679e-05	16.0439	15.4961	6.81402	7.88002	46.2341
BTF3L4P2	0.857893	0.00735931	0.0440951	13.5722	15.3097	8.37335	9.01875	46.274
ROR1	-1.01963	2.65908e-17	1.08958e-15	7.01983	7.39956	15.9125	15.957	46.289
SLC16A5	-0.751203	5.90563e-07	8.71016e-06	8.77586	7.63384	15.4043	14.5407	46.3547
AC068305.2	1.26498	2.05982e-06	2.75148e-05	17.3071	14.7785	7.75112	6.64477	46.4814
PGM2	-0.751024	1.19503e-07	1.97543e-06	7.43054	8.92256	14.0393	16.0986	46.491
GSTM3	-0.715007	4.37346e-08	7.67585e-07	8.26852	8.48986	15.544	14.413	46.7154
DEPDC1	-1.44988	4.39038e-30	3.41877e-28	4.91696	6.77254	15.9259	19.1715	46.7869
ZNF274	1.27852	2.14322e-30	1.68832e-28	17.3417	14.9899	7.57511	6.91074	46.8174
COX7A2L	-0.699929	1.70321e-08	3.14834e-07	8.3782	8.5362	15.4598	14.4582	46.8323
GET4	0.634014	2.45854e-07	3.86146e-06	13.9992	13.537	9.80548	9.49988	46.8416
TSKU	0.614736	4.71908e-06	5.91311e-05	13.7232	13.6684	10.1292	9.33113	46.8519
TMEM219	0.846383	9.51191e-08	1.59571e-06	15.5353	13.6946	9.19669	8.43364	46.8602
GALNT10	-1.16718	5.9383e-27	4.023e-25	6.62976	6.99232	17.1973	16.1354	46.9548
RNF187	-0.597943	3.43437e-05	0.000368919	9.01473	8.73054	14.831	14.3823	46.9586
THRA	-0.876327	5.63178e-14	1.8402e-12	7.24707	8.41101	16.8308	14.5309	47.0198
BBC3	4.96766	1.83718e-143	7.5432e-141	22.7863	22.6673	0.826938	0.742231	47.0227
MAPK13	-0.614014	1.44545e-07	2.35679e-06	9.22518	8.42964	14.8153	14.5591	47.0292
ERVK3-1	0.750637	2.11056e-09	4.3659e-08	14.5614	14.0668	9.5489	8.95771	47.1348
AC241585.1	-0.9679	0.000564765	0.00467547	4.52407	10.2065	16.4084	16.0333	47.1723
CMTM4	-1.62475	6.81221e-43	7.9115e-41	5.28572	5.53659	18.7225	17.6492	47.194
RTL8C	-0.65209	0.00126965	0.00958916	8.23731	9.17457	17.8238	11.9787	47.2144
OAT	-0.615798	1.89935e-05	0.000214101	8.7574	8.97757	14.3558	15.267	47.3577
POLR2J	-0.795546	4.66301e-05	0.000486504	8.58541	7.86536	16.8103	14.1373	47.3983
HSBP1	-0.694995	1.76114e-10	4.11892e-09	7.5925	9.53559	15.8103	14.471	47.4094
RNVU1-25	1.93331	9.59813e-05	0.000941015	26.6817	10.6798	6.5845	3.54601	47.492
RPP25	0.61364	9.73385e-05	0.000952713	12.0549	15.6727	9.76723	10.0784	47.5733
RPS6KC1	1.8592	1.2938e-52	1.85178e-50	18.894	17.7197	5.28943	5.69713	47.6002
ERAP1	1.23366	3.7819e-28	2.69696e-26	15.8243	16.7328	8.02239	7.04589	47.6254
YBX1P10	-1.09333	9.82032e-07	1.39621e-05	8.31922	6.13402	15.7578	17.4573	47.6683
MICOS13	-0.69643	6.89294e-05	0.000695419	8.28947	8.94013	15.7687	14.689	47.6873
RNF114	0.59525	4.98777e-06	6.23057e-05	13.9284	13.7899	9.83803	10.1385	47.6948
RNF20	-0.614922	2.05217e-06	2.74307e-05	7.87031	9.97871	15.811	14.0873	47.7473
ERLIN2	-0.872641	4.97925e-15	1.77385e-13	8.23419	7.72621	15.6573	16.1389	47.7566
PIGY	-0.938547	0.0200137	0.103343	8.85292	6.69331	14.3625	17.8662	47.7749
NAV2	3.00257	1.22921e-177	6.93956e-175	24.3501	17.7138	2.57467	3.14702	47.7855
KNSTRN	-0.8721	7.33267e-10	1.59475e-08	7.41889	8.55785	16.1459	15.8118	47.9344
ERO1A	-0.7601	3.21433e-11	8.1355e-10	6.92756	9.89177	14.3279	16.9104	48.0576
URI1	-0.745287	2.12038e-09	4.38399e-08	8.58046	8.43718	15.2123	15.8468	48.0768
PRTFDC1	-0.846811	2.17618e-07	3.43523e-06	7.25596	8.93351	16.4329	15.4616	48.084
HOXB7	-0.972609	2.66459e-07	4.15938e-06	7.58323	7.75689	17.5298	15.2416	48.1115
SMURF1	1.5031	2.37778e-36	2.30124e-34	18.366	16.4179	6.71459	6.62946	48.1279
MRPL23	-0.645207	1.51631e-05	0.000173717	7.31841	10.3962	15.9356	14.4939	48.1441
SNORD3B-1	1.86891	6.9421e-15	2.44525e-13	16.3329	20.8523	4.86454	6.29985	48.3496
ANP32A	-0.826637	5.84996e-13	1.74974e-11	8.14882	8.40339	15.28	16.721	48.5532
CXCL16	0.649549	1.26904e-05	0.000147509	14.2048	14.4893	10.397	9.50677	48.5979
POP5	-0.609928	0.000201084	0.00183596	7.74591	10.4394	15.2842	15.2026	48.6721
DUSP16	1.30087	8.21625e-30	6.33727e-28	17.6581	16.1245	7.32431	7.59717	48.7041
TMEM41B	-1.18432	3.28803e-18	1.4325e-16	5.68811	8.22827	16.5202	18.2799	48.7165
MRPL30	-0.720685	2.25719e-08	4.10699e-07	8.7969	8.65762	14.8289	16.5017	48.7852
HES4	2.09324	1.73964e-23	1.01745e-21	19.0925	19.8693	5.33984	4.56731	48.869
PAPSS1	-0.919505	3.26302e-10	7.41808e-09	7.92267	8.07207	17.6125	15.3153	48.9225
S100A13	-0.832994	4.41064e-07	6.64999e-06	8.13937	8.50758	17.1347	15.1697	48.9514
CD274	4.94451	3.90983e-175	2.11903e-172	23.2783	24.0009	0.598396	1.08187	48.9595
LEPROT	-0.789704	2.93572e-10	6.70751e-09	7.84607	9.11972	15.8755	16.1693	49.0106
RBBP6	0.630285	1.22377e-09	2.58812e-08	13.5102	15.2851	10.5017	9.76746	49.0645
GAPDHP1	-0.674773	0.00141116	0.0105288	6.69034	11.0517	17.5587	13.7841	49.0849
CCDC124	-0.669459	0.000188767	0.00173245	8.48161	9.46456	16.9138	14.2324	49.0924
PIMREG	-0.956276	4.96132e-10	1.10442e-08	7.17363	8.55298	17.3892	15.9911	49.1068
ETV3	1.52408	7.08657e-39	7.29253e-37	18.2678	17.452	7.17321	6.33033	49.2234
SMARCC2	-0.636041	4.35263e-09	8.65585e-08	8.63908	9.66171	15.8437	15.1694	49.3139
AL034430.2	-1.43654	0.000911014	0.00713505	5.55869	6.82616	19.8129	17.2375	49.4353
PELO	0.595015	3.74673e-06	4.7742e-05	15.163	13.6435	10.3339	10.3949	49.5354
PRKAR2A	-0.941649	1.7364e-15	6.35867e-14	8.2307	7.81955	16.8078	16.7272	49.5852
RSRC2	1.2594	5.92919e-31	4.77247e-29	17.4766	16.6089	7.18811	8.32605	49.5997
FN3KRP	-0.667921	6.89451e-06	8.34568e-05	8.19303	9.92523	15.2982	16.2204	49.6369
SUMO2P1	-0.717182	0.040503	0.184137	12.7772	5.4151	13.9109	17.6468	49.75
AP000944.3	1.70742	0.00434472	0.0279437	20.3289	17.0876	3.34451	9.00573	49.7668
CASP7	1.07952	3.13419e-15	1.13143e-13	16.074	16.8889	9.06614	7.9062	49.9353
AC000120.3	-1.48635	4.53128e-26	2.96598e-24	5.69086	6.61254	19.5072	18.1825	49.993
TPRKB	-1.04694	9.26713e-10	1.99836e-08	6.49734	8.78257	16.0341	18.7327	50.0467
PPL	-0.69573	6.68724e-10	1.4622e-08	8.78878	9.34394	17.3443	14.6403	50.1173
FUT4	1.18607	9.10316e-24	5.37827e-22	16.9981	16.9635	7.98384	8.27148	50.217
CASP4	0.816327	9.73289e-13	2.85236e-11	14.2836	16.7415	10.2612	8.93817	50.2245
IGFBP4	1.47433	6.80027e-20	3.30248e-18	17.7152	18.3663	6.56956	7.59055	50.2416
PLK1	-1.0066	7.5308e-15	2.6389e-13	8.38568	7.43097	17.7431	16.7467	50.3064
PAM	-1.0073	6.84899e-20	3.32217e-18	7.48029	8.28691	18.2514	16.3016	50.3202
SNORD3D	2.46277	4.18378e-09	8.3323e-08	27.2007	15.1516	2.92778	5.23985	50.5199
NDUFC2	-0.792001	8.72874e-07	1.25122e-05	7.92802	9.50138	14.0157	19.101	50.546
TMEM62	1.36427	3.61313e-27	2.46834e-25	16.596	18.9383	7.75082	7.29225	50.5773
METTL5	-0.635554	1.86066e-05	0.00021003	7.5994	11.0935	15.9958	15.9416	50.6304
COX17	-0.914375	2.9703e-08	5.31412e-07	7.81288	8.73263	16.2086	17.8933	50.6474
RPS15AP1	-0.831758	0.005733	0.035665	6.55101	10.4886	18.1874	15.4779	50.7048
SNORD3D	2.46277	4.18378e-09	8.3323e-08	27.326	15.2214	2.94128	5.264	50.7527
NDUFB10	-0.736326	0.00041747	0.00355229	10.2622	7.8866	15.4482	17.1845	50.7815
HNF1B	-0.639507	1.01113e-07	1.68929e-06	9.38742	9.45236	16.7864	15.1563	50.7825
MAP4	-0.814625	7.45764e-17	2.98364e-15	8.685	8.7365	16.5505	16.8263	50.7983
TRIB1	0.991802	3.36777e-14	1.11658e-12	15.7786	17.0084	7.45354	10.5656	50.8062
NDUFB8	-0.608532	0.000263267	0.00234626	10.0907	9.06098	15.6131	16.0833	50.8481
SNHG12	1.11295	7.86816e-18	3.36658e-16	16.1952	17.6512	8.45149	8.60773	50.9056
RN7SL396P	2.25687	2.86418e-10	6.55536e-09	26.0486	15.6395	4.16646	5.12869	50.9833
FOS	2.86305	9.21103e-76	1.88146e-73	24.4541	19.9517	3.72005	2.87895	51.0047
ECHS1	-0.645585	0.000793648	0.00631563	8.35763	10.4372	15.1937	17.1053	51.0938
SERPINB2	3.19723	4.62071e-81	9.9377e-79	22.934	22.8168	2.43425	3.00136	51.1864
RPL24P8	-0.762793	0.00666262	0.0405301	12.1588	6.12848	15.5583	17.356	51.2015
CDCA7	-0.981867	5.40506e-13	1.62264e-11	7.21641	8.99121	17.273	17.7871	51.2677
NRBF2	0.63718	0.000119011	0.00114255	18.527	11.7753	10.5297	10.4459	51.2778
RNPEP	-0.964588	1.02887e-11	2.73207e-10	7.72264	8.6551	17.6349	17.2699	51.2825
TAPBPL	3.0053	7.06085e-82	1.53481e-79	24.4387	20.77	3.16695	2.93647	51.3121
MCM6	-1.01425	4.11596e-14	1.3569e-12	7.12373	8.84342	15.5841	19.781	51.3323
STX10	-1.10749	4.05062e-10	9.09165e-09	8.79487	6.65999	18.6243	17.2693	51.3485
BLOC1S1	-0.677839	0.000129238	0.00123085	9.0228	9.69951	17.6276	15.0177	51.3676
AL021578.1	3.20696	8.81738e-33	7.60953e-31	21.3755	24.5831	2.47654	2.93417	51.3692
CHD2	1.24981	5.46713e-40	5.81749e-38	18.4856	16.7741	7.85432	8.29609	51.4102
CEP20	-0.939313	4.16808e-09	8.31325e-08	8.92365	7.78659	15.8556	18.9358	51.5016
SAA1	1.36462	6.25896e-09	1.22138e-07	18.9403	17.3283	7.5428	7.72464	51.536
MAOB	-1.79515	1.24671e-29	9.52558e-28	5.75109	5.07612	20.6822	20.0553	51.5647
TMEM59	-0.885036	3.12222e-16	1.20296e-14	8.95904	8.2179	17.6565	16.8367	51.6701
RNVU1-7	2.67512	7.10995e-08	1.21635e-06	28.634	15.6289	1.07065	6.34245	51.6761
FAM20B	-0.780076	5.60154e-11	1.3833e-09	9.17929	8.90276	16.6409	17.1572	51.8802
ZFP36L2	1.16468	5.1795e-18	2.22591e-16	16.3573	18.5544	7.96392	9.03865	51.9143
C15orf39	0.850597	4.59926e-13	1.3879e-11	17.1292	15.3015	9.35837	10.21	51.999
IKBKE	1.05578	2.33554e-15	8.49911e-14	17.6799	16.4746	9.0086	8.85489	52.018
IER5L	0.626525	2.08341e-05	0.000233746	16.6195	13.9349	10.7879	10.6773	52.0196
MIR636	1.28652	0.0260654	0.128627	17.2488	18.9863	11.085	4.77577	52.0958
DNAJB4	2.7046	2.18471e-77	4.58838e-75	22.487	22.1558	3.42683	4.03579	52.1054
PM20D2	-0.613156	1.22012e-06	1.70081e-05	11.0063	8.64737	16.2221	16.3465	52.2222
ELF1	0.916262	4.23922e-13	1.28594e-11	16.438	16.6605	8.38197	10.7527	52.2333
SLC12A7	1.88229	1.9997e-55	2.97743e-53	20.549	19.78	5.93672	5.96907	52.2348
SBDSP1	-0.625666	0.00120126	0.00912349	9.81991	9.65403	14.5968	18.1641	52.2348
KCTD3	-0.647669	1.70569e-07	2.74477e-06	9.27505	10.0135	16.8692	16.0773	52.235
SEPTIN10	-0.821192	3.72723e-10	8.41224e-09	8.08423	9.72761	15.5099	18.9521	52.2739
TENT5A	3.41783	4.17934e-148	1.82668e-145	24.7554	22.6969	2.45119	2.37455	52.2781
AC078927.1	-0.64504	0.00198376	0.0141145	8.89391	10.4193	15.2568	17.8742	52.4441
PPCS	-0.837881	2.33985e-09	4.81814e-08	7.60101	10.1164	17.4969	17.2381	52.4524
HNRNPUL2	-0.842876	5.60488e-12	1.52495e-10	8.04255	9.66538	16.1087	18.6401	52.4568
PTX3	4.23248	2.80682e-92	7.17557e-90	26.8517	22.7654	1.53778	1.30497	52.4598
AC092073.1	-0.805636	0.000139797	0.00132489	9.42352	8.68417	15.7289	18.6887	52.5253
SEPHS1	-0.960169	1.38954e-12	4.02008e-11	8.13367	8.711	17.9248	17.8213	52.5908
B4GALT4	-0.711757	4.37171e-10	9.7907e-09	8.79718	10.0746	16.8476	16.8877	52.607
DTX4	-0.592604	3.23446e-07	4.98386e-06	10.3193	9.61562	16.6224	16.0663	52.6236
ACTR1B	-0.779837	1.39849e-07	2.28297e-06	9.20253	9.16372	18.0325	16.2738	52.6726
NAP1L1	-0.669249	9.40647e-13	2.76868e-11	8.50999	10.7576	16.3171	17.1152	52.6999
TMEM47	-0.809571	1.03528e-09	2.21601e-08	7.71392	10.3203	15.6029	19.0993	52.7363
GTSE1	-0.835801	2.40937e-10	5.55509e-09	8.19978	9.72163	18.485	16.4612	52.8677
ESD	-0.697421	4.16266e-07	6.30724e-06	9.32007	9.78651	16.6775	17.105	52.8891
AC113404.3	-0.72866	0.00473218	0.0301495	7.30743	11.3918	19.9314	14.3118	52.9424
AC119427.1	-0.853582	0.0010169	0.00787786	6.52646	11.0639	17.5271	17.8576	52.9751
AVPI1	1.45249	2.94461e-15	1.06583e-13	18.9392	19.0139	8.04506	7.01465	53.0128
LAMTOR2	-0.849579	5.57669e-06	6.87955e-05	10.7943	7.30241	18.9468	16.0294	53.073
NELFB	-0.634632	3.03074e-05	0.000330012	8.40369	11.2348	16.3489	17.1251	53.1125
CYP2J2	1.62356	5.80002e-29	4.28653e-27	19.6725	19.5993	7.05772	6.80655	53.1361
CYP1B1	0.765638	3.82034e-11	9.56214e-10	15.3715	17.0163	9.38809	11.4073	53.1831
AC087721.2	-1.05529	6.74935e-14	2.19478e-12	7.60789	8.66513	19.4743	17.4543	53.2016
SPTLC2	-0.76937	6.55982e-13	1.95486e-11	9.40849	9.30728	17.1688	17.5717	53.4562
SYAP1	-0.711109	8.42863e-10	1.82529e-08	9.21145	10.0001	17.7985	16.4842	53.4942
DNPEP	0.861507	2.37491e-12	6.68065e-11	16.6613	16.7892	9.82664	10.2259	53.5032
HAUS1	-0.608754	0.000159768	0.00149293	10.9799	9.19297	16.2411	17.0913	53.5054
GSN	-0.808503	3.72604e-15	1.33795e-13	8.71793	9.67752	18.5977	16.5124	53.5056
NR2F2	-0.597916	2.08359e-07	3.29933e-06	8.96532	11.2009	17.2645	16.0837	53.5144
CAPS	-1.91597	3.60831e-31	2.93875e-29	4.81129	5.62666	22.6969	20.4244	53.5592
SNORA18	1.02747	0.0306317	0.145867	16.1707	18.7705	8.97886	9.67093	53.591
EHMT2	-0.656224	5.03173e-09	9.93344e-08	10.2202	9.56476	17.1154	16.8	53.7005
TIPRL	-0.944201	3.99359e-11	9.97736e-10	7.16872	10.0831	17.9665	18.5203	53.7386
DCP1A	1.38443	1.45815e-32	1.23739e-30	19.3095	18.6502	8.04268	7.77929	53.7817
AGRN	0.6723	3.097e-11	7.8483e-10	15.0852	16.8637	10.2389	11.6256	53.8134
TSTD1	-1.09969	3.04321e-08	5.43023e-07	7.13296	8.92212	19.7663	17.998	53.8194
CEP350	0.802159	5.90279e-17	2.37092e-15	16.5393	16.691	10.3732	10.3837	53.9871
ACAA2	-1.21733	8.43087e-22	4.53304e-20	7.33205	7.93603	18.8434	19.9018	54.0134
SMARCA1	-0.776541	1.49806e-09	3.14045e-08	8.7084	10.1045	17.5265	17.6853	54.0247
TGFBI	-1.28137	1.75081e-29	1.32774e-27	7.63421	7.19643	20.3983	18.7969	54.0258
RAB5B	-0.651462	1.45768e-08	2.71797e-07	10.3374	9.68954	18.1372	16.0571	54.2213
NCAPH	-0.669205	5.59986e-09	1.0954e-07	9.36	10.4954	18.2025	16.2248	54.2827
PLEKHA2	-0.710844	8.63715e-10	1.86746e-08	8.83769	10.6393	16.9815	17.8571	54.3155
PAQR4	-0.608921	2.28144e-05	0.000253932	9.28691	11.1517	17.8451	16.2314	54.5152
GBF1	0.618081	3.28273e-08	5.83457e-07	16.5949	15.3383	10.8504	11.799	54.5826
FNBP4	0.736808	1.31403e-11	3.45712e-10	17.9302	15.1162	11.3328	10.2143	54.5936
TOR1B	0.969378	9.08246e-12	2.42088e-10	17.4757	17.6343	10.3286	9.17302	54.6117
MSH6	-0.830137	5.5979e-16	2.12856e-14	8.45631	10.1543	17.6228	18.4977	54.7311
SMC2	-0.857588	1.22592e-13	3.91141e-12	8.04988	10.3265	17.328	19.1167	54.821
TSPAN17	-0.731907	1.72929e-09	3.60473e-08	10.1508	9.4367	18.7371	16.6092	54.9338
PDXK	-0.850542	3.21654e-17	1.31403e-15	9.26424	9.28115	18.5138	17.9007	54.9599
SHFL	2.42024	5.6237e-74	1.08853e-71	21.9797	23.8148	5.11672	4.18234	55.0936
CBX5	-1.55611	9.23693e-56	1.3906e-53	5.85515	7.22685	17.8179	24.2468	55.1467
GNB4	0.946507	1.67508e-17	6.95493e-16	15.6344	19.6007	8.97972	10.997	55.2117
DPP4	-0.588583	2.06888e-06	2.76268e-05	9.81029	11.1409	17.5286	16.8583	55.3382
TCAP	-0.90508	1.51506e-05	0.00017367	7.78217	10.3238	20.9881	16.2525	55.3466
ABCD3	-0.978609	1.63807e-18	7.27697e-17	8.4768	9.12978	18.8087	19.0232	55.4385
IFI44L	2.27975	1.95336e-101	5.5139e-99	19.0941	26.1988	4.38109	5.80843	55.4825
CKLF-CMTM1	-0.781912	1.82561e-05	0.000206304	8.61066	10.642	18.5049	17.7898	55.5473
MGST1	-0.597529	6.41981e-08	1.10339e-06	10.2696	10.7243	18.0282	16.5712	55.5934
PIP5K1A	0.954628	5.60516e-16	2.12933e-14	19.5485	16.0918	10.3793	9.58723	55.6068
LSM7	-0.864761	6.06546e-07	8.92645e-06	10.3815	8.41206	20.6726	16.2648	55.7309
ADD3	-0.710916	4.88001e-10	1.08703e-08	9.20538	10.8186	17.8164	17.975	55.8154
ARHGAP26	0.914878	3.06045e-23	1.77716e-21	18.3995	16.99	10.4177	10.0193	55.8265
ARFGEF1	-0.6576	8.71134e-11	2.09774e-09	9.99811	10.5378	17.5761	17.7252	55.8373
NPNT	-0.789479	1.24831e-11	3.29917e-10	9.91023	9.49779	19.0456	17.4373	55.8909
C11orf24	0.717513	8.85485e-08	1.49473e-06	19.7584	14.0598	11.7126	10.5314	56.0622
ZFP36L1	0.587831	6.80683e-07	9.93837e-06	15.4299	17.0545	11.2464	12.3331	56.0639
AC092868.1	0.916521	1.74531e-05	0.000198166	17.0337	18.5365	10.3995	10.1399	56.1095
HMCES	-0.705416	1.28409e-06	1.78021e-05	9.89419	10.3459	17.5082	18.4839	56.2322
SPINK1	-1.23156	2.34066e-11	6.0103e-10	7.3555	8.42836	22.5415	17.9537	56.279
CXCL3	1.4966	9.09313e-22	4.8698e-20	22.6055	18.0579	7.69526	7.92618	56.2849
RPS7P11	-0.717726	0.00358359	0.023647	8.01362	11.9555	18.5774	17.7502	56.2968
TXNDC12	-0.759507	1.50166e-07	2.44353e-06	9.87522	9.95367	18.8777	17.664	56.3706
DCAF6	-0.693127	1.60816e-09	3.36085e-08	9.54551	10.8661	17.6116	18.4142	56.4373
AC008429.2	-0.689914	0.00119358	0.00907534	8.89391	11.4709	18.7983	17.2923	56.4554
YRDC	1.18161	4.28545e-13	1.29802e-11	19.8669	18.3082	9.07387	9.21041	56.4594
SERPING1	0.805396	1.39215e-09	2.93051e-08	16.4005	18.3807	11.3273	10.3635	56.4721
IQGAP3	-1.23042	2.3548e-26	1.56658e-24	8.1367	7.78093	20.861	19.762	56.5406
PPP2R5A	-0.810637	5.87331e-10	1.29257e-08	8.93452	10.4468	17.8838	19.2862	56.5514
SLFN5	2.34414	4.97595e-109	1.52077e-106	21.3174	25.2456	4.18651	5.82917	56.5787
SNORA24	1.18527	0.0118861	0.0668717	23.6266	15.0006	9.38249	8.662	56.6716
MTHFD1	-0.63984	9.93794e-11	2.37902e-09	9.98379	11.0577	17.7197	18.0244	56.7856
COMMD7	-0.60609	4.3299e-05	0.000455727	11.1518	10.2499	17.8203	17.5654	56.7874
MMGT1	-0.833517	3.56135e-10	8.06023e-09	8.67977	10.6055	17.9438	19.6811	56.9102
NEK2	-1.4859	4.15239e-24	2.48948e-22	6.82776	7.23257	21.2463	21.7229	57.0295
PPP2R3A	-0.990856	2.71274e-19	1.25876e-17	8.60944	9.39436	18.9063	20.1267	57.0368
IMPDH1	-0.763762	9.83718e-09	1.87289e-07	9.20964	10.7789	18.6039	18.4886	57.0811
TRIM38	1.9193	3.82964e-73	7.37759e-71	21.1459	23.2601	6.83292	5.9439	57.1828
RAB24	1.54117	2.88057e-22	1.58873e-20	21.6038	20.0666	7.9928	7.55566	57.2189
TWF1	-0.602524	3.11638e-06	4.03037e-05	9.60868	11.9509	17.5944	18.2291	57.383
SUDS3	-0.625756	1.01442e-07	1.6927e-06	9.87003	11.6213	18.181	18.0342	57.7065
COX20P1	-0.884982	0.00309371	0.0208546	9.56655	9.57291	18.444	20.1305	57.7139
SP140L	1.52839	6.61604e-39	6.82561e-37	19.8531	22.0476	8.35978	7.45603	57.7165
RPP38	0.664849	2.60927e-05	0.000287976	17.2533	16.9991	12.6459	10.8279	57.7261
TMEM140	3.41887	2.3859e-86	5.44843e-84	26.7625	25.6352	2.42921	2.90263	57.7295
LGALS1	-0.775586	8.63596e-05	0.000857646	9.20232	10.89	19.665	17.9904	57.7477
SORT1	-1.44631	1.4116e-40	1.54243e-38	7.43709	7.15183	22.3643	20.8867	57.84
TTYH3	-0.705029	9.53088e-10	2.04979e-08	10.2979	10.5431	18.7429	18.2634	57.8473
TNFRSF10D	0.769426	4.40564e-09	8.75699e-08	18.8999	16.4834	11.0021	11.5559	57.9412
IRF9	1.54566	3.61488e-31	2.93875e-29	21.8698	20.3697	8.19845	7.52363	57.9615
RBCK1	1.10549	7.41181e-21	3.7944e-19	19.2219	19.3333	9.89934	9.60704	58.0616
DUSP10	1.33863	4.85679e-21	2.51169e-19	21.8966	18.7378	9.06814	8.36224	58.0647
AMBRA1	1.48235	3.33919e-42	3.81268e-40	21.8378	19.976	8.27245	8.01044	58.0967
KHDC4	0.735534	1.56967e-10	3.69235e-09	18.6006	16.6458	12.1183	10.8863	58.251
TGIF2	0.806003	1.66556e-10	3.89987e-09	17.7565	18.2145	11.8442	10.5437	58.3589
UBE2Q2	-0.77529	2.8231e-09	5.7665e-08	9.02859	11.2877	18.5902	19.4799	58.3863
NDUFB5	-0.585551	3.94529e-07	6.00405e-06	10.1437	11.9913	18.1688	18.1035	58.4073
SERF2	-0.770349	2.04173e-13	6.3791e-12	11.3292	9.181	19.8096	18.1708	58.4906
UBASH3B	-0.660692	3.00648e-10	6.85787e-09	10.1679	11.3231	19.3823	17.6483	58.5216
CHMP3	-0.862602	1.17734e-14	4.05907e-13	9.59462	10.0544	19.1934	19.75	58.5925
EGFR	0.653661	1.31273e-11	3.45712e-10	16.8377	17.8175	9.25246	14.805	58.7127
DAB2IP	1.2383	8.88481e-33	7.65148e-31	20.7677	19.4522	10.0135	8.52668	58.7601
JMJD1C	0.761603	1.24984e-14	4.2981e-13	17.0197	18.8757	10.8778	12.2076	58.9808
AEN	1.01809	3.09012e-19	1.43061e-17	20.5024	17.8997	10.5187	10.0953	59.0161
PRR15L	-0.880163	5.4922e-07	8.15961e-06	9.66424	9.979	20.1625	19.2347	59.0404
TIMMDC1	-0.677432	2.57175e-06	3.38087e-05	9.11994	12.3358	18.9491	18.7031	59.108
C15orf48	1.57947	5.92032e-19	2.70089e-17	22.181	21.1619	7.56084	8.21092	59.1146
SMARCD2	-0.584174	7.88978e-06	9.46866e-05	10.2005	12.2255	19.2512	17.4815	59.1587
TRANK1	4.11044	2.07878e-284	2.06093e-281	27.931	27.7355	1.99038	1.50687	59.1637
GNPNAT1	-0.911935	1.4774e-12	4.2591e-11	8.99593	10.4401	19.1131	20.8693	59.4184
HMGN5	-0.847781	1.99048e-08	3.64127e-07	9.3816	10.7289	21.4246	18.0887	59.6239
CEBPD	1.03002	1.18159e-08	2.22978e-07	21.8227	17.1968	10.0275	10.6494	59.6964
LCP1	-0.825356	8.6031e-12	2.30065e-10	9.80803	10.5722	20.294	19.0759	59.7501
HSH2D	2.51994	2.36127e-71	4.42307e-69	25.7552	24.4899	5.19319	4.31337	59.7517
NIPSNAP2	-0.874073	8.72174e-14	2.8159e-12	9.29209	10.6439	18.6042	21.3183	59.8585
KLF10	0.924796	3.04453e-13	9.38242e-12	19.217	18.9614	11.1436	10.7404	60.0624
UBA7	3.28604	1.56924e-129	5.85198e-127	26.5762	27.5092	3.37666	2.63937	60.1014
PLEKHB1	-1.15343	5.88603e-21	3.03624e-19	8.48103	9.07553	23.2431	19.3031	60.1027
MIA	0.606623	0.00094474	0.00737361	19.7813	15.4673	13.1311	11.8608	60.2405
LMO4	-1.07347	2.52212e-19	1.17433e-17	9.56821	8.76289	21.1183	20.8099	60.2593
SNORA20	2.35402	1.7851e-06	2.41708e-05	25.8732	23.9486	2.32785	8.2382	60.3878
SLC44A4	-1.338	5.25956e-22	2.85434e-20	8.54575	7.60126	24.4998	19.7421	60.389
MIR1244-1	-1.63648	0.007341	0.0440166	8.78927	5.02578	15.4929	31.1492	60.4572
SLC50A1	-0.722026	1.65756e-06	2.2549e-05	11.3112	10.3694	20.8603	17.9422	60.4831
UGGT1	-0.718996	4.61621e-13	1.39199e-11	10.7018	10.9762	18.8366	20.0469	60.5615
AP000944.2	1.71159	4.64547e-05	0.000484799	27.5208	18.2698	8.28238	6.5419	60.6149
AL445685.3	-0.696626	1.09793e-05	0.000128799	9.88809	11.988	19.9957	18.8073	60.6791
CDKN2B	0.91775	1.69294e-13	5.32209e-12	17.6633	20.8469	12.0496	10.1652	60.7251
ATP11B	-0.670685	9.23359e-11	2.21693e-09	10.711	11.5319	18.5582	20.0504	60.8516
RMND5A	-0.696711	3.83763e-10	8.63266e-09	10.2481	11.7308	18.5015	20.3942	60.8746
AC073548.1	1.22746	9.13205e-15	3.18099e-13	21.2093	20.4743	10.1928	9.1445	61.0209
PHC2	0.73408	3.79615e-10	8.55355e-09	19.3503	17.5342	11.0028	13.1434	61.0307
HNRNPR	-0.88153	6.46085e-17	2.58995e-15	9.64429	10.6552	19.9852	20.8063	61.091
MX2	4.80095	0	0	28.9938	29.8251	1.24319	1.04792	61.1101
CXXC5	-0.866187	2.31156e-11	5.95061e-10	9.67432	10.8064	20.4967	20.2576	61.235
AC005258.1	-0.719817	8.1581e-05	0.000814567	11.3629	10.6461	22.433	16.8538	61.2957
NCOA7	2.33382	2.70068e-97	7.31849e-95	24.1172	26.4124	5.76334	5.14411	61.4371
RNA5SP221	2.99562	6.70409e-07	9.79539e-06	31.0855	23.2259	2.55709	4.5903	61.4588
TPM4	-0.723199	1.0876e-13	3.48374e-12	10.6425	11.3227	20.3539	19.1489	61.468
HSD17B4	-0.813577	6.09163e-16	2.30552e-14	9.47702	11.6211	20.9181	19.5418	61.558
SKAP2	-0.712489	1.15104e-09	2.44645e-08	9.95401	12.1121	20.2247	19.2789	61.5698
ANXA9	-1.77898	1.7385e-22	9.71868e-21	7.23118	5.89599	25.1153	23.5511	61.7935
BUB1B	-1.14957	3.9795e-20	1.97267e-18	9.13504	9.01667	22.6319	21.1876	61.9712
COPS9	-1.05738	2.79024e-11	7.12422e-10	8.48785	10.4858	22.3254	20.936	62.2351
PSMD10	-1.01375	1.4329e-11	3.75046e-10	8.03801	11.2964	19.9463	23.0268	62.3076
WNT7B	-0.615564	1.7937e-07	2.87274e-06	11.5971	11.773	20.5485	18.4281	62.3466
SNORA8	1.4236	0.00111723	0.00855111	26.1059	18.4399	7.26347	10.5445	62.3537
CEP57	-0.677093	5.2626e-10	1.16384e-08	10.4307	12.2966	19.4478	20.2277	62.4028
IL6	5.5925	1.31091e-143	5.43733e-141	29.4028	31.7141	0.46676	0.914067	62.4977
EGR1	2.93241	9.85735e-89	2.34317e-86	27.898	26.9088	3.97407	3.82823	62.6091
NTN4	-0.587557	1.56373e-06	2.14014e-05	12.3231	11.4701	19.9521	18.912	62.6573
BACH1	0.981537	1.59801e-20	8.05906e-19	19.658	20.7967	11.1087	11.2125	62.776
TMC4	-0.866195	3.02532e-10	6.89311e-09	10.8748	10.2124	23.1669	18.56	62.8141
AC007952.4	2.31307	9.61666e-22	5.1434e-20	33.4355	18.3296	5.61905	5.50438	62.8886
KIF15	-0.897481	2.63998e-14	8.85396e-13	10.1856	10.5807	22.0605	20.0723	62.8992
RNF149	1.05258	5.10427e-20	2.50881e-18	20.3194	20.9986	10.797	10.9012	63.0162
RNF19B	1.97667	9.97999e-42	1.12999e-39	26.1706	23.2418	6.89564	6.73877	63.0468
TUBB6	-0.765016	1.4473e-09	3.03716e-08	10.995	11.1432	21.1185	19.843	63.0996
STK26	-0.621472	2.71232e-06	3.55074e-05	11.5189	12.0546	19.7184	19.8129	63.1048
HMGB3	-1.53882	2.69135e-31	2.2056e-29	7.5805	7.59645	25.212	22.7824	63.1713
ICMT	-0.881809	1.71879e-13	5.39918e-12	9.56412	11.4498	21.1526	21.1653	63.3318
PPT1	-0.630104	8.15533e-08	1.3847e-06	11.453	12.1239	19.3083	20.4806	63.3658
SURF1	-0.617191	0.000137561	0.00130553	11.899	11.8583	21.0244	18.6108	63.3926
CDKN1A	1.40915	3.91239e-25	2.45418e-23	23.0125	22.0725	10.2855	8.14303	63.5136
VPS29	-0.604099	5.93351e-06	7.27118e-05	11.8033	12.1031	18.2459	21.3855	63.5378
RNF25	0.66008	2.04232e-05	0.00022939	21.0511	16.6709	13.546	12.2838	63.5518
BAD	-0.618927	0.000149912	0.00140828	11.9974	11.8053	20.8175	18.9342	63.5544
MED13	0.793147	6.99013e-17	2.79936e-15	20.0602	19.0252	12.054	12.513	63.6525
PCM1	-0.586568	3.40011e-10	7.71248e-09	11.7034	12.4446	19.4975	20.0184	63.6638
EIF4EBP2	-0.820011	2.94613e-14	9.82397e-13	11.5119	10.2877	19.9003	21.9643	63.6642
TEX261	-0.710925	8.77558e-09	1.67942e-07	10.586	12.2726	20.448	20.4195	63.726
FAM53C	0.830595	8.89452e-15	3.10339e-13	21.0396	18.515	12.1648	12.0296	63.749
NEURL3	3.05695	6.25393e-83	1.38157e-80	26.7887	29.7355	4.40022	2.95738	63.8818
PDZK1IP1	-1.05389	2.26196e-09	4.66721e-08	8.65756	10.874	23.7594	20.6974	63.9884
CPVL	-0.664677	4.50861e-07	6.79014e-06	10.7495	12.703	20.3956	20.2386	64.0867
GOLIM4	-1.34459	3.37517e-27	2.30966e-25	8.33513	8.68547	24.2849	22.8149	64.1204
PA2G4P4	1.86667	8.4674e-24	5.01724e-22	27.8104	21.8294	7.13042	7.60002	64.3702
TMEM181	-0.81998	1.70081e-12	4.87894e-11	10.8905	11.1593	21.7121	20.6839	64.4459
CTSH	-1.37266	7.72527e-32	6.43477e-30	9.12939	7.80138	25.1817	22.3722	64.4847
TM9SF3	-0.61858	6.37904e-09	1.24303e-07	9.59887	14.5019	16.7878	23.7978	64.6864
DHFR	-1.25424	9.30296e-24	5.48834e-22	9.00077	8.98738	22.7494	23.9884	64.726
XAF1	3.59439	1.10565e-185	6.42034e-183	28.88	30.5847	2.53492	2.83037	64.83
DDX60L	2.84988	4.54037e-169	2.33616e-166	24.6624	31.7266	4.18889	4.33284	64.9107
VPS35	-0.827068	3.30991e-16	1.27286e-14	10.3295	11.8593	21.4951	21.4419	65.1258
HARS1	0.611864	5.38733e-09	1.05841e-07	20.2877	17.7618	13.4349	13.6539	65.1384
TSPAN6	-1.11007	1.34225e-19	6.38125e-18	9.03508	10.3972	22.2774	23.5567	65.2663
KIF23	-0.904096	3.08845e-16	1.19221e-14	9.5431	11.953	20.3329	23.6688	65.4978
GALNT2	-0.708411	2.32609e-11	5.98045e-10	12.0953	11.5217	20.7075	21.2981	65.6227
SH3BGRL2	-1.07253	1.29727e-18	5.79468e-17	10.202	9.7633	23.498	22.1661	65.6294
AC011448.1	-0.597957	0.000149221	0.00140276	12.7772	12.0798	22.2812	18.5601	65.6983
TC2N	-0.766221	6.5239e-12	1.76554e-10	9.85385	13.1935	20.8495	22.0492	65.946
NFKBIL1	0.695322	8.81996e-06	0.000104982	20.8337	18.7262	13.9808	12.5217	66.0623
ARHGEF28	1.00901	1.3857e-28	1.00582e-26	22.6343	20.2968	12.0865	11.1351	66.1527
MFSD14A	1.30827	2.54475e-22	1.40734e-20	23.0124	22.9479	9.7929	10.4193	66.1725
DAZAP2	-0.769538	3.0242e-11	7.67819e-10	13.0916	10.19	22.1513	20.8607	66.2936
GCA	1.80598	2.20392e-54	3.25763e-52	26.5865	23.9798	7.98271	7.7453	66.2943
BATF2	4.57823	3.15652e-154	1.44164e-151	30.9375	32.4756	1.24751	1.64599	66.3066
FKBP9	-0.713262	7.81028e-10	1.69499e-08	11.2735	12.529	23.3198	19.2084	66.3307
MYADM	-0.651591	7.92402e-08	1.34712e-06	13.7568	10.8537	21.3866	20.5049	66.502
MIR3685	3.07415	6.72789e-05	0.000680117	20.6568	38.585	4.24806	3.05033	66.5402
SNORA63B	1.71302	0.000154566	0.00144832	21.6925	28.4794	9.99273	6.53465	66.6992
APMAP	-0.697367	2.33728e-06	3.09464e-05	9.87679	14.1246	23.1907	19.5407	66.7328
ISOC1	-0.703906	5.49499e-06	6.7932e-05	11.7608	12.3186	20.253	22.5445	66.8769
CYP51A1	-1.46943	2.75013e-28	1.97504e-26	7.0871	9.50642	26.3454	24.0709	67.0099
ERI3	-0.881965	2.15999e-10	5.01424e-09	10.7302	11.5349	22.9492	21.7981	67.0124
WTAP	1.06232	1.2753e-22	7.19979e-21	21.8014	22.2755	10.5823	12.4301	67.0892
TP53BP2	0.870407	2.30974e-15	8.41274e-14	20.9562	21.1488	12.8482	12.2253	67.1785
TDRD7	2.1884	1.85856e-68	3.35764e-66	27.6661	26.8146	6.35208	6.66044	67.4932
SNORA38	1.44515	0.000795416	0.00632845	29.1073	19.4178	8.97886	10.0291	67.5331
AL035458.2	-0.721266	0.00385124	0.0251802	11.9811	12.1544	20.6626	22.7498	67.548
RHNO1	-0.639876	4.3955e-06	5.53152e-05	13.0785	12.0854	20.7031	21.9234	67.7904
NRAS	-0.596491	6.94633e-07	1.01202e-05	13.125	12.5215	20.4973	21.7056	67.8493
NSDHL	-0.940138	1.16571e-09	2.47307e-08	11.3357	10.7012	22.4321	23.5453	68.0143
H2BC6	0.870057	2.48796e-10	5.72978e-09	21.6344	21.0208	11.9209	13.4981	68.0742
RPS10P3	-0.808954	0.00103727	0.00802036	11.6665	11.7607	24.1698	20.4817	68.0787
TUFT1	0.720764	2.84157e-09	5.79839e-08	21.6591	19.4538	14.5115	12.582	68.2064
HOXB6	-0.935972	3.84601e-11	9.62047e-10	11.517	10.6634	25.0669	20.9892	68.2365
SNRPE	-0.92581	1.16554e-09	2.47307e-08	11.4937	10.7619	21.3996	24.5947	68.2499
SPC24	-1.00297	3.24452e-13	9.96096e-12	7.89456	13.3619	24.1207	22.8823	68.2595
NPM3	-0.752822	0.000115193	0.00111035	9.89064	13.9942	21.5699	22.8249	68.2796
MMP7	-0.836043	1.01233e-08	1.92375e-07	10.5807	12.5211	18.8453	26.3709	68.318
MYO1C	-0.884229	4.77978e-17	1.9313e-15	11.2661	11.4487	22.9774	22.6891	68.3813
IL1A	4.98854	2.71769e-136	1.09375e-133	34.2881	32.0234	1.13169	1.12516	68.5683
TMEM106C	-0.680196	9.64916e-08	1.6174e-06	11.6094	13.3259	21.5757	22.0686	68.5796
TMEM9	-0.730331	3.21272e-09	6.49382e-08	11.0022	13.3858	23.4773	20.7265	68.5918
C11orf58	-0.594524	1.4994e-09	3.14163e-08	12.4869	13.4328	20.2548	22.4194	68.5939
MIR27B	-1.03435	0.0403578	0.183538	18.7047	3.52322	29.8678	16.5724	68.6682
MOV10	1.64223	6.32521e-51	8.68606e-49	26.7268	24.2046	9.38764	8.35337	68.6725
SNORA74B	1.4087	5.24902e-05	0.000541528	22.3011	26.3541	8.73565	11.2908	68.6816
AC107959.3	3.37213	1.71687e-50	2.33403e-48	36.9486	25.3114	3.13903	3.32732	68.7264
CD47	1.12347	5.11096e-28	3.62566e-26	20.6761	25.1289	10.3286	12.6188	68.7523
SUCLG2	-0.642627	1.07053e-06	1.51093e-05	11.398	14.0461	22.4171	21.0236	68.8849
ABLIM1	-0.702832	1.12153e-12	3.27264e-11	12.7058	12.1923	22.2765	21.8401	69.0148
PLEKHA7	0.897319	1.18577e-20	6.01344e-19	22.3409	21.2311	12.9955	12.4725	69.04
MIR147B	1.45241	0.00886802	0.0516725	18.6772	30.9713	14.8151	4.72801	69.1917
ZNF787	0.948959	1.0946e-14	3.78991e-13	21.1948	23.1328	13.5048	11.4929	69.3253
AC005154.5	-1.02586	3.02635e-06	3.92143e-05	10.8746	10.6953	24.7917	22.9862	69.3479
COA3	-1.12623	6.73912e-13	2.00683e-11	10.5013	10.088	25.8242	23.0157	69.4293
NDC80	-0.749579	3.04353e-09	6.17641e-08	11.1712	13.3662	23.9122	21.1523	69.6019
TBL1XR1	-0.963222	2.47775e-23	1.44292e-21	10.3723	11.8849	21.4507	25.9112	69.6191
HK1	-0.67499	6.44895e-10	1.41161e-08	11.4423	13.9502	22.6455	21.62	69.658
DTYMK	-1.03679	8.44425e-13	2.49268e-11	9.87635	11.6102	22.909	25.3448	69.7403
RNVU1-30	1.52013	6.94095e-05	0.000700089	29.9356	20.8386	7.76221	11.2434	69.7798
ACOT13	-0.767291	1.33148e-10	3.1503e-09	11.3674	13.1054	22.3379	23.1558	69.9666
NDUFA13	-0.675219	8.23757e-07	1.18612e-05	13.1241	12.4939	23.7638	20.6835	70.0653
AC027309.2	-1.53425	4.44654e-05	0.000465953	10.0056	7.11985	32.008	21.1775	70.311
ALDH18A1	-0.609449	7.94089e-07	1.14583e-05	13.6283	12.8646	22.5147	21.4326	70.4403
CYB5B	-0.666591	4.76933e-10	1.0646e-08	12.3237	13.4803	22.519	22.1363	70.4593
SUCLG1	-0.682326	1.4742e-08	2.74625e-07	12.4113	13.2612	23.6464	21.2431	70.562
WASHC5	-0.762026	7.00095e-11	1.71224e-09	12.1897	12.5924	22.3584	23.4465	70.587
ATP5PO	-0.614226	2.11864e-06	2.82264e-05	11.8511	14.5811	23.3746	20.851	70.6577
MAP3K8	3.98347	8.32704e-159	3.93579e-156	33.6841	32.6011	2.42137	2.12404	70.8306
SPNS2	-0.851454	2.82949e-12	7.89926e-11	11.5437	12.3495	24.236	22.7567	70.8859
TRA2A	0.892889	5.22058e-13	1.56957e-11	22.766	21.967	12.335	13.9043	70.9724
KLF4	5.60818	1.38472e-233	1.02338e-230	36.722	32.8034	0.69525	0.852126	71.0728
SOCS3	1.5831	3.24921e-31	2.65209e-29	28.1066	24.0627	8.70226	10.2377	71.1092
RNU5E-1	1.16008	0.00650653	0.0396935	17.7878	29.9034	12.8032	10.638	71.1324
CDKN3	-1.23825	7.3834e-15	2.58948e-13	10.1146	9.86541	25.439	25.8547	71.2738
PBK	-1.12122	7.15055e-14	2.32339e-12	9.53983	11.535	23.011	27.2499	71.3357
ATL3	-0.73019	2.61209e-12	7.32756e-11	11.431	13.9399	22.0523	23.9138	71.337
ZNF217	0.856064	1.70495e-15	6.24914e-14	21.3765	23.1669	11.8175	15.0385	71.3993
METTL7B	-1.11416	1.17972e-10	2.80429e-09	10.0979	11.1928	28.1143	22.1604	71.5654
PELI1	1.71056	2.95249e-45	3.62577e-43	27.6013	26.1891	8.66988	9.22257	71.6828
ERGIC1	-0.659009	7.08052e-13	2.10233e-11	13.2796	13.0924	24.2158	21.1076	71.6954
AC120057.2	-0.636457	0.00170054	0.0123303	11.0028	15.4141	21.8352	23.4573	71.7093
DLGAP5	-0.761692	1.04594e-09	2.23631e-08	10.7409	14.3941	19.4527	27.3402	71.9279
PIP4K2B	-0.648529	2.71205e-09	5.54524e-08	12.3862	14.1492	21.5798	23.8289	71.9441
MLF1	-0.993212	1.89066e-15	6.91113e-14	11.3156	11.4375	24.8454	24.4818	72.0804
HSPB1	-0.584861	0.000342556	0.00296702	15.8849	11.6945	24.0921	20.4828	72.1544
LSM3	-0.880054	5.73208e-12	1.55747e-10	10.9301	13.1248	23.706	24.7168	72.4777
ADRB2	1.78215	9.50928e-45	1.15383e-42	27.6504	27.4951	8.77168	8.67877	72.5959
DUSP4	0.826337	1.27277e-15	4.72471e-14	22.0703	22.9777	13.4472	14.2367	72.7319
CUEDC2	-0.909867	1.20392e-07	1.9893e-06	13.4308	10.6238	25.9763	22.8078	72.8386
CITED2	3.37684	2.48036e-105	7.15047e-103	38.8098	27.2015	3.93922	2.91465	72.8652
ADAM10	-0.662319	1.26608e-13	4.03005e-12	11.6886	15.0676	19.8234	26.411	72.9906
HMMR	-1.60447	1.95532e-36	1.90599e-34	7.76294	9.12616	27.4187	28.7625	73.0702
YBX1P1	-0.894639	2.88088e-06	3.74948e-05	14.6749	9.78979	25.1491	23.64	73.2539
GPI	-0.814066	5.07627e-17	2.04703e-15	12.4115	12.7117	23.0663	25.07	73.2595
TMEM14A	-0.749106	6.26049e-05	0.000637625	12.7467	13.1443	24.3475	23.0658	73.3044
ZFP36	3.49296	1.17215e-93	3.0542e-91	33.0551	33.8121	3.06566	3.39766	73.3305
ATP8B1	-0.722111	7.58132e-12	2.03948e-10	11.9665	14.2478	24.7465	22.4291	73.39
RELB	1.77956	1.5609e-41	1.75269e-39	30.2912	25.5521	8.64543	9.02962	73.5184
NOCT	3.61975	5.42515e-115	1.72283e-112	38.663	28.9102	2.48142	3.50084	73.5555
GNPAT	-0.848596	3.34623e-11	8.43782e-10	12.1749	12.838	24.7146	24.3867	74.1142
NKILA	-0.978523	1.23103e-12	3.58189e-11	11.8721	11.7172	26.9567	23.595	74.1411
SNORA52	0.955866	0.0168989	0.0894875	34.2482	14.0272	13.7586	12.3493	74.3833
NT5DC2	-1.09005	1.0846e-20	5.51084e-19	12.0982	10.4328	26.4532	25.6154	74.5996
DEK	-0.729144	2.80531e-12	7.85332e-11	11.6312	14.9449	21.6425	26.5327	74.7513
GLUD1	-0.846157	5.16012e-12	1.40865e-10	13.5526	11.7986	24.6425	24.8408	74.8345
H2BU1	1.80855	2.02649e-37	2.014e-35	31.1512	26.1664	8.65306	9.12002	75.0907
NPC2	-0.840063	7.99171e-10	1.73344e-08	10.9453	14.416	26.2293	23.512	75.1026
SCCPDH	-0.914598	3.60295e-10	8.14985e-09	12.1632	12.4506	25.5056	25.0423	75.1617
HLA-DQB1	1.11579	3.74762e-23	2.16999e-21	27.1605	22.9739	13.1582	11.9776	75.2702
CDCA7L	-0.84634	2.75049e-12	7.70515e-11	11.2373	14.2616	25.3415	24.8178	75.6582
SLC9A7	-0.750121	1.45261e-14	4.97017e-13	12.9077	13.8516	25.1372	23.9006	75.7972
SNORA17B	2.09697	5.50413e-07	8.16838e-06	38.7199	22.2014	8.17898	6.83476	75.935
PRKD2	1.85993	1.31828e-61	2.16946e-59	30.0231	28.3957	8.47948	9.04625	75.9445
NDUFB1	-0.734705	2.10892e-07	3.33553e-06	13.0166	13.9691	24.0917	24.9041	75.9816
RNU1-2	2.63959	3.64344e-11	9.13062e-10	40.348	25.0063	6.4239	4.61269	76.3909
AC115223.1	-1.03342	1.18571e-07	1.96241e-06	9.56862	13.9451	29.5672	23.477	76.5579
RPS3AP26	-0.719354	0.000312984	0.00273948	16.3357	11.3336	25.9796	22.9164	76.5654
C3	1.2235	2.64637e-34	2.4173e-32	26.2958	26.2411	13.4399	11.0335	77.0104
NUSAP1	-1.08275	3.24953e-18	1.41724e-16	11.2111	12.0769	28.3722	25.396	77.0562
SNORD100	1.04472	0.0458811	0.203822	14.043	35.974	12.1293	14.9306	77.0769
ERRFI1	0.862601	8.83467e-14	2.85009e-12	24.7727	23.4705	14.8318	14.029	77.104
SH3BGRL	-0.666532	3.01045e-06	3.90207e-05	12.8371	15.3749	21.8153	27.2439	77.2712
HNRNPM	-0.605598	2.95037e-08	5.28079e-07	13.0034	16.071	21.8936	26.4782	77.4462
ASPM	-1.23423	4.86415e-37	4.78736e-35	9.42976	12.2727	27.4959	28.2691	77.4674
TCEAL4	-0.763724	1.98506e-08	3.63463e-07	12.1223	14.9975	25.3478	25.0483	77.5159
CETN2	-1.4609	4.06512e-21	2.11303e-19	6.67396	12.4965	31.5442	27.01	77.7247
BTN2A1	0.805247	8.91782e-12	2.38012e-10	23.3351	24.6591	14.6283	15.3064	77.9289
SNORA80B	3.33612	5.548e-13	1.66432e-11	39.2378	31.4111	4.51877	2.78118	77.9489
PHLDA2	0.59371	0.00109587	0.00840632	24.1296	21.1738	13.7416	18.912	77.957
ATP5MF	-0.927615	1.32799e-10	3.14568e-09	12.1929	13.1832	28.7216	23.8842	77.9819
NFKBIB	0.619292	5.27065e-06	6.54973e-05	25.0744	20.661	15.7151	16.6009	78.0515
KDM6A	2.11915	2.53429e-89	6.16848e-87	33.0859	29.4292	7.69211	7.9748	78.1821
RNF103-CHMP3	-0.761026	2.0024e-06	2.6836e-05	13.4207	14.1544	26.4606	24.4737	78.5095
RPL22	-0.638155	2.09909e-08	3.82789e-07	14.2074	14.9448	23.2422	26.2397	78.634
TMEM141	-0.664463	2.89183e-05	0.000316242	13.7462	15.0674	24.8767	24.9829	78.6731
POLR2B	-0.608823	1.55486e-08	2.88592e-07	13.8051	15.7504	25.037	24.1256	78.7181
FGD5-AS1	-0.606027	4.73031e-08	8.25935e-07	13.6872	15.8893	23.7256	25.4261	78.7282
ACSL4	-0.592166	1.73567e-08	3.20397e-07	13.7933	16.0017	24.349	24.6585	78.8025
SNORD3B-2	2.47368	1.87465e-33	1.66014e-31	29.8727	36.0763	7.16997	5.73817	78.8572
HLTF	-1.2734	5.52975e-31	4.45978e-29	9.74432	11.9137	27.6904	29.5422	78.8907
ADH5	-0.668632	3.02631e-09	6.15067e-08	14.2566	14.6435	24.79	25.2627	78.9528
BLZF1	1.31485	1.58245e-28	1.14455e-26	27.8272	27.1076	11.2614	12.7978	78.9941
SNORA17B	2.12925	4.19256e-07	6.34709e-06	40.507	23.226	8.55647	6.78651	79.076
WASHC4	0.630537	3.02401e-10	6.89311e-09	19.6142	26.7841	14.9707	17.7592	79.1283
SNORA81	1.77789	5.29726e-07	7.88729e-06	35.9754	24.4795	10.1949	8.5901	79.2398
NRDC	-0.598298	9.088e-09	1.73513e-07	13.725	16.2223	23.5978	25.8983	79.4433
PKN1	-0.648469	1.22425e-08	2.3028e-07	14.4519	14.9327	25.2479	24.9338	79.5663
FUT8	-0.599788	6.62782e-09	1.28596e-07	14.9014	15.1868	24.7044	24.9684	79.7611
C12orf75	-0.76481	6.99956e-09	1.35485e-07	12.7613	15.165	24.2874	27.6342	79.8479
HACD2	-1.09277	2.7049e-22	1.49387e-20	11.5745	12.4417	25.8384	30.0585	79.9131
ANAPC16	-0.725719	3.67398e-10	8.30128e-09	13.3285	15.2145	25.8669	25.652	80.0619
H4C8	0.766818	2.80663e-08	5.04169e-07	26.546	22.3569	14.5713	16.6562	80.1305
EEF1A2	-0.693923	8.10497e-10	1.75613e-08	14.6747	14.3979	24.6027	26.618	80.2932
PRKAR1A	-0.660355	2.09901e-10	4.88105e-09	15.2713	14.3295	24.0045	26.936	80.5412
B3GNT2	0.77621	8.06045e-10	1.74742e-08	24.4886	24.8037	16.3058	15.0159	80.6139
RN7SL5P	1.28307	1.53532e-06	2.10623e-05	31.9183	23.9546	11.2135	13.5507	80.6371
KRCC1	-0.620204	1.48196e-05	0.000170166	15.2617	14.9138	25.0652	25.4119	80.6526
MASTL	0.875447	3.96909e-15	1.42146e-13	23.9563	26.7682	14.4501	15.7059	80.8805
AC015688.4	2.97728	2.11574e-42	2.42939e-40	34.0649	37.1012	5.77271	3.99355	80.9324
PDHA1	-0.66817	4.70717e-09	9.31988e-08	14.0218	15.6239	26.3419	25.0356	81.0231
PTPRF	-0.848466	4.92912e-19	2.25375e-17	14.3272	13.1124	26.833	26.9415	81.2142
PLOD2	-0.654992	9.31474e-11	2.2351e-09	14.0111	15.9437	25.2622	26.1851	81.4022
COPRS	-0.595834	0.000218413	0.0019795	14.0858	16.6044	26.0388	24.6858	81.4147
YY1AP1	0.595738	4.99419e-08	8.68652e-07	26.7404	20.7232	18.1784	15.9113	81.5532
RPL7P1	-0.872262	1.27261e-05	0.00014784	14.5731	12.81	28.0891	26.2034	81.6757
NABP2	-0.645745	3.38762e-06	4.35622e-05	14.644	15.6048	28.7592	22.7701	81.7781
DUSP5	1.48731	3.90116e-29	2.93113e-27	29.1341	29.8612	11.5326	11.3771	81.905
AL162151.2	-0.732209	0.0438388	0.196663	17.5627	11.8965	24.4488	28.1287	82.0365
VOPP1	-0.608152	2.51088e-08	4.54216e-07	16.5855	14.365	27.0399	24.2022	82.1926
SNORD94	1.15425	0.00231328	0.0161425	35.8353	19.9564	12.1757	14.4946	82.462
TNNT1	-1.11326	9.82736e-15	3.4113e-13	13.4983	11.209	31.5708	26.2542	82.5322
ZMPSTE24	-0.664899	4.31869e-08	7.58299e-07	14.6482	15.6517	24.9671	27.4414	82.7084
CBX1	-0.751626	2.27974e-09	4.69913e-08	12.6221	16.4477	23.2173	30.4742	82.7614
TRIM25	0.976107	2.07788e-24	1.25687e-22	27.3192	25.9705	14.6137	14.8892	82.7926
AC008750.7	-1.05926	2.18304e-06	2.90367e-05	12.9777	12.4048	28.4412	29.0888	82.9125
SNORA84	2.95503	1.38267e-11	3.62364e-10	44.1352	28.9077	5.61085	4.26587	82.9196
SNORA26	1.24972	0.00173336	0.0125303	34.9924	22.41	14.3923	11.2387	83.0335
PIH1D1	-0.680431	2.62739e-08	4.73816e-07	14.6105	15.6461	27.8851	24.953	83.0947
CCDC47	-0.653416	1.0343e-08	1.96459e-07	13.6534	16.9934	25.8299	26.8652	83.3419
IL18	-0.74237	1.61777e-08	2.99723e-07	12.7007	16.7269	25.209	28.7855	83.422
MKI67	-0.898515	8.8208e-23	5.02872e-21	13.1113	14.4337	25.0428	30.9704	83.5582
TRAFD1	1.9159	2.65579e-58	4.16806e-56	32.8011	32.1763	10.2703	8.44201	83.6898
DPY30	-0.777847	1.99579e-09	4.13692e-08	12.6114	16.4606	26.7407	27.8822	83.6949
XRN1	1.80168	7.59899e-83	1.66964e-80	29.1446	34.6972	9.83296	10.1174	83.7921
BRI3BP	-1.46489	9.68748e-43	1.12187e-40	9.17122	11.7011	30.7663	32.2489	83.8875
IK	-0.762903	5.87326e-11	1.44689e-09	13.6945	15.767	28.8367	25.7072	84.0054
MB21D2	2.23391	2.0234e-67	3.56048e-65	36.0983	32.2729	8.2548	7.53271	84.1587
AC090498.1	-1.76989	0.00111727	0.00855111	8.53815	9.11341	35.1173	31.5201	84.2889
SREBF2	-0.961713	3.06842e-21	1.60728e-19	13.0796	14.0437	31.1041	26.4308	84.6582
HLA-DMA	0.652744	4.24938e-07	6.41882e-06	23.6324	26.3773	18.4296	16.2291	84.6684
GJB1	-1.36266	4.27033e-23	2.46914e-21	10.3913	11.8539	31.4489	31.0725	84.7665
BICC1	-1.18702	1.02995e-29	7.91409e-28	12.4918	11.9001	29.2601	31.1973	84.8493
UPK1B	-1.82331	1.35301e-35	1.30325e-33	8.42083	9.0513	35.0045	32.4632	84.9397
STK38	-0.722804	1.41954e-09	2.98507e-08	14.1707	16.2535	28.6522	26.1392	85.2157
PPP2R5D	-0.930729	4.97187e-14	1.63244e-12	15.518	12.4226	29.7043	27.991	85.6358
HERC6	2.64758	2.56753e-123	9.15483e-121	35.865	37.212	6.35016	6.34874	85.7758
TMEM205	-0.685428	6.45159e-06	7.85869e-05	17.2119	14.0978	27.0869	27.4378	85.8344
CEP70	-0.6515	8.44004e-09	1.61686e-07	16.3152	15.3862	27.3396	26.8303	85.8714
SAPCD2	-0.935133	2.87981e-15	1.0433e-13	12.9841	14.8296	28.4741	29.6027	85.8905
RAD21	-0.643087	8.66191e-10	1.87083e-08	15.0044	16.7713	25.4691	28.6795	85.9242
UHMK1	-0.747319	1.00008e-14	3.46855e-13	14.4718	15.8903	25.0336	30.5726	85.9683
PAPOLA	-0.622765	3.03661e-12	8.44847e-11	15.4361	16.6707	25.8599	28.0268	85.9935
SNORA31B	1.51505	6.66122e-05	0.000673881	35.8411	26.7791	10.8104	12.7021	86.1327
HNRNPH2	-0.702466	2.02568e-07	3.2164e-06	14.2241	16.7825	26.4221	28.7676	86.1962
OPA1	-0.588894	1.03519e-09	2.21601e-08	14.8756	17.7681	25.5611	28.0124	86.2172
SNRPD3	-0.740133	2.10778e-10	4.89862e-09	13.6885	16.8737	27.1634	28.6531	86.3788
G6PD	-0.827211	4.68224e-12	1.28251e-10	14.9406	14.5335	28.2035	28.7161	86.3938
SPAG5	-0.892982	3.412e-16	1.31088e-14	13.4176	15.1457	29.8898	27.9621	86.4152
NEDD1	1.1948	8.84145e-27	5.95999e-25	28.0382	30.5396	12.8986	15.0153	86.4917
BCYRN1	1.56413	8.88522e-07	1.27127e-05	29.8835	33.3209	10.5352	12.7656	86.5052
NAPA	1.15765	5.33619e-28	3.77884e-26	29.1483	29.085	14.9125	13.4944	86.6401
MCCC1	-0.636275	2.00737e-08	3.66886e-07	16.5376	15.6964	27.6556	26.848	86.7375
LSM5	-0.720271	9.61413e-11	2.30286e-09	13.6392	17.3606	26.9457	28.9018	86.8473
ITGB6	-1.10439	1.12286e-24	6.90499e-23	11.4014	14.5326	30.7087	30.2396	86.8824
AP000311.1	-0.651737	0.000145197	0.00136937	16.7318	15.3757	27.3641	27.4119	86.8835
PATL1	1.25271	7.14639e-29	5.25292e-27	30.8732	28.8539	14.2373	13.0225	86.9869
BAZ1A	0.885522	2.62187e-19	1.21799e-17	25.122	29.6115	15.9209	16.3742	87.0286
INTS13	-0.656929	9.77856e-08	1.63706e-06	13.6767	18.2663	27.3511	27.8209	87.115
AC018521.1	-0.594453	2.49342e-06	3.28746e-05	15.8128	17.112	28.0838	26.1129	87.1216
H2AZ2	-1.17821	6.24888e-30	4.85669e-28	13.1065	12.0782	30.2005	31.8126	87.1979
SRFBP1	0.85438	1.40162e-12	4.05214e-11	27.445	27.0238	15.4083	17.4166	87.2937
INSIG1	-1.07418	3.89573e-19	1.79539e-17	13.626	12.9211	31.2448	29.5339	87.3257
NOL6	0.875611	2.9963e-17	1.22529e-15	29.2012	25.6714	16.3312	16.2096	87.4135
AC109326.1	1.99763	2.23776e-34	2.05793e-32	35.0639	33.7613	9.83604	8.8762	87.5375
GPAT4	0.634425	8.09916e-11	1.96195e-09	26.1877	25.2903	18.346	17.7591	87.5831
AC068580.4	-1.05623	4.38512e-21	2.27355e-19	13.2473	13.5731	29.6601	31.1167	87.5972
CT83	0.650774	0.00221431	0.0155319	28.0752	23.7971	17.8304	17.9244	87.627
CSRNP1	2.88375	5.56351e-108	1.63874e-105	44.409	32.0592	5.76228	5.47454	87.7049
SP110	2.18655	1.65938e-96	4.43753e-94	34.1713	36.7142	8.54274	8.41606	87.8442
OPTN	2.03571	2.86715e-75	5.71294e-73	34.2324	35.2196	9.26118	9.18364	87.8967
PAFAH1B3	-0.723225	3.84854e-06	4.89626e-05	14.7417	16.8588	30.3781	26.5888	88.5674
RPL39L	-0.597027	0.000539643	0.00449128	18.3905	15.2184	29.1511	25.8141	88.5741
MARCKS	-0.983105	8.92215e-18	3.79757e-16	14.3594	13.7624	28.6718	31.8502	88.6438
MIR3143	2.89939	6.64985e-06	8.07357e-05	44.046	33.904	4.18063	6.7543	88.885
PCNP	-0.730004	3.09475e-09	6.26784e-08	15.2817	16.4423	26.8714	30.5574	89.1528
DENR	-0.630847	9.23682e-08	1.55405e-06	15.0132	18.1247	27.3887	28.6952	89.2219
RNF128	-1.04774	5.468e-18	2.34703e-16	13.6765	13.8481	31.1823	30.7915	89.4984
MIR5047	1.68556	0.000106985	0.00104062	36.2871	30.7578	9.21829	13.2384	89.5016
TTK	-0.607998	3.93338e-08	6.93339e-07	14.3111	19.2558	27.5325	28.4362	89.5355
CENPU	-0.670337	1.5341e-08	2.8487e-07	15.6275	17.2201	28.2814	28.7509	89.8799
MIR1248	2.27547	2.57055e-07	4.02185e-06	42.288	31.4348	8.00907	8.18035	89.9122
RNVU1-6	2.62291	1.17558e-12	3.42543e-11	39.0464	37.5095	4.81792	8.6488	90.0226
KIF4A	-1.18499	1.39366e-25	8.86534e-24	12.2294	13.6387	31.2354	32.9606	90.0642
FAM168B	-0.827881	1.20271e-14	4.14304e-13	16.495	14.2423	27.9775	31.3519	90.0668
NDUFV1	-0.79417	2.88334e-13	8.91949e-12	14.8156	16.3544	29.8084	29.1328	90.1112
KDM2A	0.878183	2.15498e-21	1.13466e-19	29.5475	27.1104	17.0834	16.4781	90.2195
PIM3	1.0717	8.20245e-16	3.06728e-14	34.1837	25.577	17.4947	13.2505	90.5059
SLC44A2	-0.586935	6.09403e-08	1.04829e-06	16.1211	18.254	29.0753	27.23	90.6804
LIPA	0.884076	1.82298e-16	7.07742e-15	26.709	30.3602	17.7346	15.9501	90.7539
SLC25A1	-0.726908	1.72026e-07	2.76384e-06	15.5899	16.8397	28.7228	29.8487	91.0011
RACGAP1	-0.822843	1.81492e-13	5.68795e-12	15.4132	15.69	29.4275	30.5155	91.0462
RNF11	-0.694861	1.1232e-08	2.12452e-07	17.0105	16.0334	27.7316	30.4768	91.2523
PRKCI	-0.778573	1.29526e-13	4.11648e-12	13.8904	17.892	29.7203	29.8508	91.3535
UGT1A10	-0.764786	2.99393e-10	6.83309e-09	15.6165	16.4435	30.2012	29.1657	91.427
RFX5	0.83363	1.77247e-14	6.01396e-13	29.0439	27.759	17.9568	16.7223	91.482
PRDX2	-1.02295	2.77003e-13	8.60168e-12	13.9574	14.5337	33.5375	29.521	91.5497
CALM1	-0.639332	7.78499e-11	1.89148e-09	17.1406	16.8193	27.9082	29.7093	91.5774
CIAO2A	-0.810127	1.39118e-09	2.92998e-08	13.695	17.6925	32.0873	28.1589	91.6337
SMARCC1	-0.790555	1.68148e-15	6.17425e-14	16.5186	15.2856	29.2951	30.5857	91.6851
NDC1	-0.695551	2.20367e-10	5.10107e-09	14.3358	18.7892	29.5	29.1494	91.7743
NDUFA2	-0.794843	2.13967e-07	3.38155e-06	15.0605	16.6935	31.5079	28.6118	91.8737
PSAT1	0.621517	2.14724e-06	2.85699e-05	26.3189	27.4982	19.66	18.432	91.909
CRYZ	-1.33602	2.79531e-30	2.18928e-28	11.8092	12.7164	34.3221	33.1944	92.0421
TRIM5	2.30147	1.6207e-95	4.30576e-93	36.8152	38.6837	8.82011	7.84341	92.1624
SEPTIN9	-1.0606	7.34741e-32	6.13259e-30	14.2058	13.9719	32.461	31.5397	92.1785
SELENOK	0.661754	5.87563e-07	8.6722e-06	27.3325	27.3306	18.9834	18.6282	92.2747
NCOA3	0.606629	2.14698e-10	4.98688e-09	27.3125	26.4933	19.3798	19.0985	92.2841
NECTIN3	-0.652814	3.29163e-11	8.30529e-10	16.0982	17.9136	27.2697	31.0626	92.3441
ARHGAP5	-0.63665	4.23352e-12	1.16195e-10	15.3699	18.9113	27.2862	30.8658	92.4332
SNORD20	1.63769	0.000843447	0.00667402	48.0271	21.3595	8.23062	15.366	92.9833
H2BC3	1.28414	2.94675e-09	6.00097e-08	41.2005	23.6841	17.8471	10.4851	93.2168
MDK	1.1569	1.64685e-18	7.30798e-17	31.6876	31.2807	16.0714	14.6405	93.6801
NEDD8	-0.63674	2.88312e-08	5.16725e-07	17.2476	17.575	30.4158	28.5403	93.7788
NCAPG	-1.36486	2.28394e-34	2.09566e-32	11.0977	13.5376	34.7406	34.609	93.9848
BST2	5.4739	1.43622e-121	4.9897e-119	42.8458	49.1987	1.35557	0.858857	94.259
PRR15	1.15696	2.09082e-17	8.60066e-16	31.9744	31.4496	15.5299	15.4216	94.3756
FNBP1L	-0.689513	3.28177e-11	8.28555e-10	16.9349	17.4767	29.33	31.1504	94.892
TMEM30A	-0.672819	1.48549e-10	3.4984e-09	14.8199	19.7523	24.3338	36.0229	94.929
MRPL33	-0.87925	4.70435e-09	9.31883e-08	13.5847	17.9019	30.6016	32.9911	95.0793
ERG28	-0.742259	1.41877e-08	2.6515e-07	16.009	17.6769	33.1495	28.2865	95.122
ASAP2	0.924781	4.16458e-21	2.16196e-19	29.8547	30.6103	16.8521	17.8514	95.1686
HMGB1P6	-1.16662	8.3358e-09	1.59903e-07	11.5648	15.8709	34.6552	33.2278	95.3188
SKIV2L	1.02384	5.76603e-23	3.32451e-21	32.3426	29.8198	17.6572	15.5946	95.4142
G3BP2	-0.586926	3.08567e-09	6.25255e-08	18.3351	17.9131	28.2703	31.0418	95.5603
ITM2C	-0.699262	3.29817e-08	5.85876e-07	17.0331	17.4934	31.7477	29.2993	95.5735
ATP5PD	-0.946708	3.33406e-15	1.20144e-13	13.2129	17.5054	30.7317	34.1541	95.6041
SLC38A1	-0.651766	2.21209e-12	6.24858e-11	17.1147	18.137	28.4988	31.8757	95.6262
ZC3H12A	1.33367	4.8862e-29	3.63763e-27	36.7726	30.4327	15.4512	13.4911	96.1476
CMTR1	1.17136	4.31154e-29	3.22161e-27	34.1866	31.5454	16.3073	15.4494	97.4887
HSD17B11	-0.669942	2.07828e-07	3.2922e-06	14.5994	20.9932	30.7201	31.4457	97.7584
ARPP19	-0.776373	7.34114e-15	2.57688e-13	16.1086	18.0338	30.4617	33.3292	97.9332
AC034236.1	-0.969146	6.19751e-05	0.00063232	17.7401	13.7434	31.775	34.7312	97.9898
WDR34	-0.590564	2.14702e-06	2.85699e-05	19.0994	18.1113	31.8605	29.0508	98.1219
MAZ	-0.891909	2.34294e-14	7.89029e-13	17.6561	14.9128	32.1225	33.4946	98.186
CDC42P6	-0.915202	7.76357e-06	9.32546e-05	13.3409	18.6896	31.3983	35.2959	98.7247
MIR6891	4.14627	5.60285e-14	1.83222e-12	52.0322	41.3411	2.83204	2.54194	98.7473
AC068831.6	-0.705039	9.27704e-13	2.73256e-11	16.7526	18.8256	32.5172	30.702	98.7974
CACYBP	-0.735883	1.22727e-11	3.24569e-10	16.8967	18.1957	30.5401	33.2017	98.8342
HCFC1R1	-1.04783	8.12732e-12	2.17771e-10	15.2467	15.197	38.6708	29.7322	98.8467
DEPDC1B	-0.909497	1.70334e-15	6.24886e-14	15.0304	17.4648	34.2777	32.3482	99.121
MNS1	-1.22027	3.88493e-21	2.02455e-19	14.1962	13.8824	37.4109	33.7419	99.2315
RNF213	2.66212	9.53658e-236	7.31401e-233	40.8192	43.8375	6.53763	8.04275	99.2371
DNPH1	-0.944365	2.97489e-09	6.05524e-08	15.748	16.3751	36.1522	31.1662	99.4415
PRDX3	-0.875996	7.8276e-14	2.53325e-12	14.0239	19.0649	32.5555	33.9734	99.6177
PRKDC	-1.37504	4.19183e-56	6.40562e-54	12.3703	13.7398	33.906	39.9498	99.9659
DHFRP1	-0.974215	2.53223e-06	3.33461e-05	15.274	16.5068	30.9397	37.3843	100.105
NR3C1	1.2645	1.20524e-41	1.36085e-39	34.6941	34.1902	15.2376	15.9992	100.121
GRINA	0.985803	1.34677e-15	4.99029e-14	33.761	30.878	17.0449	18.4708	100.155
LGALS9	3.18539	3.66455e-177	2.01293e-174	45.2198	44.2742	5.89232	4.79636	100.183
LMNB1	-1.11093	1.20692e-21	6.4382e-20	13.0434	16.7913	32.5509	38.0271	100.413
RNU5D-1	1.62092	1.99914e-05	0.000225099	40.4826	33.8807	9.08206	17.1187	100.564
TSN	-1.14107	1.01336e-24	6.24109e-23	13.9388	15.6296	36.8352	34.2956	100.699
TNFRSF10A	1.0493	8.71959e-19	3.93378e-17	33.3271	32.6924	16.7968	17.9461	100.762
AKR1C3	-0.96969	1.21916e-17	5.11946e-16	16.4825	15.7725	35.041	33.68	100.976
DDIT3	1.57568	1.1957e-24	7.3418e-23	38.7058	35.4957	15.0464	11.9376	101.186
ONECUT2	-0.864783	1.20307e-24	7.37593e-23	14.6035	19.2915	27.3047	40.0849	101.285
C1orf116	0.631414	6.05572e-10	1.33056e-08	30.4989	28.9816	19.7579	22.0715	101.31
BLVRB	-0.839262	6.32679e-09	1.23344e-07	16.8063	17.5855	34.29	32.7707	101.453
RUSF1	-0.582036	3.11182e-07	4.81314e-06	20.174	18.4706	33.0441	29.8252	101.514
AP003419.1	-0.722342	0.000112925	0.00109056	18.9136	17.5443	35.5001	29.7246	101.683
PPP1R10	1.24593	6.15538e-33	5.35769e-31	38.3248	31.4029	16.995	14.9602	101.683
HTATSF1	-1.02618	1.62916e-17	6.77812e-16	14.2535	17.2834	35.5484	34.6669	101.752
UNC93B1	1.38477	4.95257e-34	4.48357e-32	35.1329	36.9201	15.4433	14.6012	102.098
EPS8L2	-0.601217	4.28202e-09	8.52378e-08	17.522	21.0254	33.804	29.9687	102.32
RAB11A	-0.88491	1.13956e-17	4.79016e-16	15.3326	18.5918	30.3103	38.157	102.392
IFITM2	4.46451	6.92157e-135	2.70527e-132	46.7579	51.6062	2.53195	2.29813	103.194
GTF2B	1.00688	1.78164e-16	6.92351e-15	33.7433	33.3764	18.2613	18.0953	103.476
ATP9A	-1.38857	1.19836e-45	1.47608e-43	11.9246	14.9223	36.8007	39.977	103.625
CAT	-1.39033	2.73774e-32	2.30401e-30	13.4191	13.5593	40.9653	36.0116	103.955
MT2A	6.00908	8.9495e-122	3.13603e-119	56.9833	45.6169	0.672377	1.03458	104.307
TNFAIP3	4.60882	5.35997e-284	5.18743e-281	54.1599	45.7371	1.72966	2.74742	104.374
MTCH2	-0.619988	2.092e-07	3.31136e-06	18.2262	20.759	31.2046	34.2334	104.423
CCN1	0.652167	1.06306e-07	1.7724e-06	35.2116	26.5792	21.2745	21.366	104.431
HEXIM1	0.606138	4.82543e-08	8.41458e-07	31.5617	29.4143	21.579	22.0162	104.571
CEP55	-0.818049	2.08208e-12	5.90185e-11	16.5393	19.2113	33.0259	35.83	104.606
LSM4	-0.850319	1.73802e-12	4.98215e-11	16.1153	19.2318	37.0996	32.4896	104.936
CHCHD1	-0.590399	4.72018e-05	0.00049209	19.4311	20.3946	33.0335	32.3277	105.187
MPC2	-1.0503	2.91241e-17	1.19218e-15	15.9403	16.3881	36.7747	36.168	105.271
CCDC167	-1.45923	3.24338e-12	8.99911e-11	16.4195	10.4557	40.9804	38.0225	105.878
NMI	2.70385	7.77497e-109	2.35849e-106	42.2138	48.5491	7.52817	7.65161	105.943
CTSS	1.76876	1.53036e-57	2.37428e-55	37.1748	43.4012	14.2333	11.4977	106.307
PLEKHB2	-0.652822	3.16543e-11	8.01673e-10	20.273	19.0483	32.5441	34.7714	106.637
THEM6	-0.737834	3.74406e-10	8.44553e-09	19.13	18.8612	36.7661	32.1536	106.911
ITGB5	-0.760832	1.70396e-14	5.7912e-13	17.7578	19.8023	36.1954	33.165	106.92
LAPTM4B	-0.67795	4.98825e-09	9.8572e-08	18.8283	20.2037	32.0746	36.0553	107.162
ESYT1	-0.770778	6.38359e-14	2.08084e-12	19.0993	18.416	35.5456	34.1195	107.18
CWC25	0.67137	9.85695e-10	2.1188e-08	32.9805	30.7256	22.2142	21.3047	107.225
NDUFB6	-1.19328	3.62246e-15	1.30191e-13	13.3986	17.2602	39.716	37.1828	107.558
GSDMD	0.586563	9.79726e-09	1.86616e-07	29.0482	33.3352	24.3439	20.9018	107.629
DHX58	4.98947	1.42511e-274	1.31654e-271	55.987	48.5282	1.72189	1.85461	108.092
HLA-F	3.43723	2.18656e-181	1.25182e-178	47.221	51.2102	5.10015	4.78652	108.318
SNORA7A	1.44676	2.13535e-05	0.000239112	49.1404	28.8892	13.8953	16.6671	108.592
LXN	-0.69121	1.80528e-06	2.44197e-05	18.434	20.9643	35.2016	34.2854	108.885
HPRT1	-0.760012	6.52919e-08	1.12172e-06	17.4788	20.7765	33.7122	37.1905	109.158
MYD88	1.79587	2.8061e-59	4.45555e-57	39.8119	43.3509	13.9976	12.066	109.226
MSMO1	-1.69048	1.53379e-41	1.72702e-39	10.7026	13.4209	41.0954	44.2298	109.449
UFC1	-0.790735	1.0523e-09	2.2477e-08	19.6174	18.4709	36.2879	35.3475	109.724
RBBP7	-0.623472	8.19484e-11	1.98394e-09	20.0077	20.9754	34.5073	34.2813	109.772
AC245014.3	1.67707	6.74664e-13	2.00759e-11	39.369	43.0884	14.0419	14.0341	110.533
AMOTL2	0.897597	1.11859e-19	5.35554e-18	37.9537	31.9394	20.914	19.9028	110.71
TOMM20	-0.723107	1.63852e-10	3.84236e-09	18.0051	21.5211	31.7287	39.6201	110.875
AL603832.3	-0.676253	2.11348e-05	0.000236859	21.484	19.1007	35.834	34.5171	110.936
SNHG19	1.45428	5.04661e-10	1.12131e-08	51.3849	28.4794	16.0877	15.0218	110.974
RNVU1-15	2.29583	2.72084e-12	7.62737e-11	51.7464	39.3534	9.04537	10.8887	111.034
BIRC5	-1.23642	5.96677e-28	4.21071e-26	14.7152	16.4382	42.2282	37.8241	111.206
VGLL1	-0.885709	9.32831e-10	2.00835e-08	19.2079	17.8044	40.7484	33.4607	111.222
IDH1	-1.25062	2.46725e-31	2.02603e-29	14.8301	16.143	42.2509	38.0765	111.3
SNORA2C	1.73225	4.17369e-07	6.32088e-06	47.5207	36.7946	14.0982	13.1142	111.528
SNORA61	1.02268	0.00245242	0.0169881	34.481	38.1186	18.234	20.7305	111.564
TBCC	0.751313	3.47528e-08	6.15795e-07	33.4934	34.5796	23.4516	20.5489	112.073
ATP5MG	-0.77904	3.51349e-11	8.83604e-10	19.5873	19.5638	36.0204	37.1486	112.32
QARS1	-0.620306	3.0051e-09	6.11063e-08	19.6978	22.3088	36.719	33.6781	112.404
RTN3	-0.980266	4.27035e-22	2.32371e-20	18.9057	16.8457	39.8495	36.8315	112.432
ADPRS	0.870775	1.08903e-10	2.60087e-09	31.2876	39.226	23.7164	18.3278	112.558
TYMS	-0.696785	1.39191e-08	2.60729e-07	18.6034	22.0212	35.9006	36.0508	112.576
MRPL24	-0.894804	8.68995e-11	2.09383e-09	19.0786	18.3478	37.1114	38.6051	113.143
MIR4442	-0.943046	0.0409632	0.185917	15.9294	20.4032	44.5518	32.461	113.345
SNX12	-0.623036	2.18037e-07	3.44052e-06	21.9623	20.4788	35.6586	35.4191	113.519
USF1	1.05696	3.61156e-18	1.57008e-16	34.4487	40.232	19.9564	19.1873	113.824
PSMB10	1.38483	5.41153e-24	3.23482e-22	40.1046	40.2495	17.2509	16.2253	113.83
SOX4	0.650441	1.90694e-10	4.44967e-09	36.299	31.094	22.3044	24.4314	114.129
PMVK	-0.973866	2.53342e-09	5.1983e-08	17.0422	19.2705	38.99	38.9754	114.278
GSPT1	-0.633269	1.28786e-11	3.39706e-10	22.4214	20.1131	35.1762	36.643	114.354
RNVU1-14	1.63668	1.20817e-07	1.99551e-06	48.1572	36.9885	14.7214	14.703	114.57
AGPAT1	-0.646102	5.55176e-09	1.08756e-07	22.8722	19.7128	39.5962	32.7395	114.921
SCARNA16	1.55816	8.38983e-08	1.42214e-06	50.6011	33.8098	14.4742	16.2674	115.152
ACACA	-1.1455	8.71986e-40	9.20636e-38	16.7524	17.085	39.7976	41.7613	115.396
TRIM31	1.6107	3.28625e-47	4.17436e-45	42.0963	43.0711	15.8921	14.4568	115.516
LBR	-1.14245	3.00959e-29	2.26964e-27	16.8969	17.0876	40.3911	41.3349	115.71
ISG20	4.51663	0	0	58.212	52.348	2.78145	2.46794	115.809
H2AW	1.80967	3.19626e-27	2.19092e-25	45.5527	42.9578	14.9101	12.4672	115.888
GALNT1	-1.00116	3.2088e-22	1.76497e-20	15.907	20.5678	41.1563	38.5915	116.223
NAMPT	0.888657	1.33086e-22	7.49265e-21	34.2174	39.1426	20.4887	22.7	116.549
RPL24P4	-1.31968	2.65254e-09	5.43176e-08	14.1964	17.0471	49.0057	36.3866	116.636
ENDOD1	1.12895	8.38303e-28	5.9056e-26	37.5414	40.3402	19.0839	19.7212	116.687
HLA-K	3.80282	9.89837e-94	2.5958e-91	58.5508	50.1112	2.7278	5.79294	117.183
MIR320A	3.88097	4.45481e-14	1.46623e-12	46.8557	62.5158	2.1413	5.76587	117.279
HLA-DRB1	1.36265	4.46044e-20	2.20034e-18	45.0702	37.4246	17.2515	17.5556	117.302
ATRAID	-0.880933	8.24894e-12	2.20885e-10	18.7129	20.3122	39.57	38.8264	117.421
MICB	0.729302	2.18015e-10	5.0495e-09	37.1522	33.9554	25.8862	20.6998	117.694
AKIRIN1	0.679272	4.47016e-09	8.88089e-08	32.3992	37.6971	22.6995	25.0824	117.878
IRF1	3.72419	1.95491e-273	1.76585e-270	59.3049	49.6064	4.34564	4.63197	117.889
Z93241.1	1.65972	6.47004e-20	3.14963e-18	49.0236	39.1163	16.9901	13.1017	118.232
LDLR	0.591326	1.86787e-10	4.36101e-09	33.83	34.8837	24.9028	24.7752	118.392
SPC25	-1.14836	1.03533e-17	4.37008e-16	14.3547	20.2735	42.0966	42.2393	118.964
H2BC18	0.731413	4.53929e-11	1.12645e-09	35.9986	35.8488	22.3878	24.7644	119
HMGB1P5	-0.935841	1.83924e-09	3.8273e-08	20.3655	18.4565	40.6172	40.003	119.442
TNFAIP2	2.12246	2.12923e-91	5.34253e-89	48.5141	47.0598	12.3424	11.545	119.461
MDH1	-1.14071	4.96924e-28	3.53129e-26	16.8966	18.2519	42.1021	42.391	119.642
UBL5	-0.612731	1.86258e-06	2.51445e-05	23.2135	21.7688	39.1455	35.6009	119.729
GNG12	-1.13801	2.54105e-27	1.74769e-25	17.4294	17.9393	41.1688	43.6601	120.198
GGCT	-0.902203	5.75595e-11	1.41885e-09	19.4171	20.3144	40.3166	40.636	120.684
NEDD8-MDP1	-0.807248	2.58258e-07	4.03756e-06	19.8364	21.705	42.1007	37.188	120.83
CDCA2	-0.60563	2.35202e-08	4.26752e-07	19.8038	25.6523	38.5417	37.0363	121.034
KLK6	-1.13906	2.28892e-18	1.00693e-16	18.0399	17.6411	48.2508	37.135	121.067
RPL7P9	-0.685126	8.20962e-05	0.000818943	24.8601	19.4438	37.6089	39.3684	121.281
CNP	1.2452	3.28615e-40	3.55254e-38	42.2991	40.9615	19.7307	18.5089	121.5
CBX6	-1.23286	5.73283e-39	5.92947e-37	17.4117	16.7606	43.4188	44.0327	121.624
EIF3L	-0.601972	9.35722e-09	1.78485e-07	23.5266	22.4136	37.6534	38.2445	121.838
CCNG1	-0.858836	5.08759e-14	1.66909e-12	20.4767	20.5317	37.176	43.8899	122.074
NCMAP	-0.927854	3.48342e-18	1.516e-16	18.3027	21.4317	42.4567	40.0273	122.218
TAPBP	1.02888	1.27757e-24	7.8091e-23	40.487	39.2042	20.3682	22.1812	122.241
ECH1	-1.00586	3.98622e-16	1.52716e-14	19.8346	18.6235	43.8395	40.0947	122.392
GTPBP2	0.983227	4.07885e-22	2.23145e-20	41.0557	37.9283	23.8153	19.6283	122.428
MIR3651	2.95503	1.38267e-11	3.62364e-10	65.222	42.7191	8.29159	6.30401	122.537
CKLF	-0.78965	1.53437e-07	2.49177e-06	18.9369	23.5489	43.1654	37.2075	122.859
OSTC	-0.647674	1.53586e-06	2.10626e-05	22.1907	23.2629	35.6932	42.0138	123.161
ETFA	-0.67186	3.25258e-11	8.21695e-10	20.8237	24.2072	39.5619	38.6846	123.277
HMGB1	-0.957791	1.72427e-24	1.04609e-22	18.4165	21.2707	40.4972	43.5817	123.766
ITGAV	-0.899478	2.07015e-22	1.14956e-20	19.3718	21.5155	38.268	44.9218	124.077
RNU5B-1	0.891216	0.00786145	0.0466092	27.6018	50.0845	20.4346	26.0856	124.206
PERP	-1.31433	3.6689e-34	3.32887e-32	14.3896	19.0089	44.8377	46.0412	124.277
ACTN1	-0.581336	2.78503e-11	7.11538e-10	22.3277	24.9175	37.729	39.3111	124.285
TMEM167A	-0.749561	1.96856e-13	6.15998e-12	20.1827	23.8489	38.546	42.2654	124.843
EBP	-1.07358	7.03699e-16	2.65343e-14	18.2305	19.6682	44.7656	42.2258	124.89
DUSP1	3.26129	2.42188e-121	8.34277e-119	61.8199	50.4225	6.36752	6.34159	124.952
VBP1	-0.73114	8.21398e-09	1.57715e-07	20.929	23.6841	40.5165	40.3386	125.468
NIPSNAP1	-0.814641	8.74514e-13	2.57775e-11	19.7139	23.3143	44.3087	38.2774	125.614
AURKA	-1.1985	9.14341e-25	5.63978e-23	18.5897	17.3911	47.9445	41.7899	125.715
AP1M2	-0.731162	2.27124e-09	4.68398e-08	21.114	23.6171	40.883	40.1475	125.762
RNU4ATAC	2.17423	2.68983e-10	6.1702e-09	46.2203	55.1648	11.7519	12.6577	125.795
TGOLN2	-0.756716	1.36777e-15	5.06349e-14	20.7866	23.5471	39.8681	41.8121	126.014
MGAT4B	-0.59903	1.36087e-09	2.86763e-08	23.9868	23.6335	38.7121	39.8461	126.179
AGR2	-0.739014	1.64681e-10	3.8582e-09	21.0828	23.6779	41.6097	39.8904	126.261
ATP5PB	-0.836443	1.05659e-13	3.38708e-12	21.1549	21.8905	41.6584	42.0971	126.801
IFI16	2.86593	4.64153e-160	2.21963e-157	50.2386	60.3587	8.34152	8.18069	127.12
KIAA0100	-1.04403	6.7977e-31	5.46073e-29	19.5373	19.6382	44.2865	43.6952	127.157
PTGER4	3.42686	2.6093e-177	1.45292e-174	61.9763	53.6158	5.82151	5.86999	127.284
MORF4L1	-0.824274	7.84763e-18	3.36133e-16	20.1335	23.3416	40.855	43.1092	127.439
USP5	-0.899802	8.41288e-17	3.35591e-15	20.7287	21.4395	43.1686	42.5496	127.886
SNORD26	1.25134	0.00205297	0.014523	39.8447	47.8454	18.1439	22.064	127.898
RNU5F-1	1.75176	3.46334e-07	5.31037e-06	45.6098	51.1169	12.7563	18.5888	128.072
FGFR4	-0.720278	1.36557e-12	3.95636e-11	23.0761	22.7717	42.1262	40.1045	128.078
IRAK2	1.61761	2.2898e-49	3.04169e-47	48.9618	46.3672	17.3488	16.4536	129.132
PFDN4	-0.677022	1.71429e-07	2.75752e-06	18.7369	28.1363	41.9574	40.363	129.194
DDB1	-0.612717	1.56531e-13	4.93612e-12	23.8273	24.7088	40.75	40.0931	129.379
HACD3	-0.90696	6.80757e-22	3.67971e-20	20.4307	22.0882	42.6343	44.2676	129.421
CCDC85B	0.646974	2.27998e-05	0.00025384	36.7947	39.5695	25.8913	27.2978	129.553
NAA50	-0.718874	5.21671e-14	1.70869e-12	20.6889	25.666	37.7465	45.5616	129.663
PPP1R15B	0.836924	1.51227e-17	6.30469e-16	40.3447	40.3878	24.8906	24.3278	129.951
SNORA47	1.14539	0.000215108	0.00195128	54.1368	33.4323	19.0855	23.2974	129.952
ARL6IP5	-1.33232	1.90884e-28	1.37572e-26	15.7062	18.9268	49.6865	45.6332	129.953
HIGD1A	-0.666359	3.71254e-07	5.67321e-06	23.0237	24.5685	40.018	42.3782	129.988
SNRPGP10	-0.870752	0.000848206	0.00670254	19.9224	23.543	49.5544	37.4038	130.424
CIB1	-0.687746	4.63602e-07	6.96653e-06	23.7815	23.6812	40.7952	42.4622	130.72
IDI1	-1.35383	1.93254e-37	1.92534e-35	14.8853	19.7815	48.0085	48.9232	131.598
PRC1	-0.828786	3.73163e-17	1.51987e-15	21.1212	23.9778	45.4068	41.9097	132.415
SNORD99	0.85441	0.0286799	0.138487	27.4028	55.4194	32.6259	17.8898	133.338
HK2	0.64347	1.35998e-11	3.56879e-10	38.3048	40.6257	27.0145	28.0421	133.987
AL121594.1	0.69395	2.13831e-11	5.51861e-10	40.8423	39.5182	27.9063	26.1591	134.426
CCL20	3.68891	1.9375e-131	7.29216e-129	61.599	63.7838	5.06712	5.517	135.967
NDUFS6	-0.648157	4.08296e-05	0.000431748	22.1395	27.9336	40.8778	45.2013	136.152
PARP9	1.75318	2.23052e-84	5.00918e-82	50.6768	52.2494	17.2876	15.954	136.168
AC051619.7	0.906463	3.39338e-05	0.000365195	40.1958	46.0479	25.6539	24.5611	136.459
U3	1.26043	1.4744e-06	2.02882e-05	41.3839	52.3091	19.2608	23.64	136.594
CCNA2	-0.79839	1.92751e-12	5.48281e-11	22.8101	24.3673	43.0181	46.469	136.664
ATP5ME	-0.677666	1.31737e-05	0.000152778	24.0479	25.8515	42.6721	44.4392	137.011
SNRPGP2	-0.995685	0.000119007	0.00114255	25.5011	18.1462	45.839	47.6985	137.185
IFIT5	3.38339	1.98789e-191	1.17107e-188	61.0852	63.1933	6.66784	6.28993	137.236
ANP32E	-1.10114	2.23235e-24	1.3463e-22	18.296	22.7519	44.0062	52.3032	137.357
RNVU1-19	1.2306	1.05426e-05	0.000124084	58.7956	35.8124	21.554	21.5167	137.679
RND3	0.972621	2.00944e-20	1.00715e-18	41.5148	47.0219	24.5987	24.5741	137.71
AC022506.1	3.96422	1.64254e-20	8.26309e-19	73.1841	56.1451	4.18063	4.50287	138.013
PPP1CB	-0.919044	2.4846e-21	1.30652e-19	20.2707	25.0975	43.6909	49.9806	139.04
SRP14	-0.633734	1.67188e-07	2.69714e-06	26.2776	25.7108	41.3876	46.4717	139.848
FOSL1	1.20713	6.60175e-23	3.79559e-21	48.7539	46.2734	21.169	23.6526	139.849
CLTRN	1.8192	1.73746e-46	2.17305e-44	50.8195	56.3518	17.4961	15.5656	140.233
AC010197.2	-0.60449	6.82478e-10	1.49147e-08	26.2626	26.657	42.722	44.9422	140.584
RNU6ATAC	2.99587	4.08274e-17	1.6579e-15	72.8453	51.5341	10.4516	6.00382	140.835
NUDT21	-0.694553	3.38074e-13	1.03557e-11	22.6772	28.2393	42.505	47.4396	140.861
DDX60	2.45684	3.16583e-141	1.28684e-138	55.4201	62.1346	11.4394	11.8866	140.881
FH	-0.793112	4.07184e-11	1.01604e-09	22.3847	26.3994	49.8975	42.3662	141.048
NT5E	0.881892	7.16566e-19	3.24715e-17	40.4964	48.4395	26.6885	25.9086	141.533
PLBD1	-0.88361	5.15433e-14	1.68962e-12	22.1093	24.894	49.2936	45.3093	141.606
YWHAZ	-0.638114	6.35611e-13	1.89694e-11	23.0242	29.5145	38.6898	50.5677	141.796
TPI1P1	-0.847214	3.35805e-07	5.15865e-06	23.3376	24.6062	47.2913	46.7758	142.011
RNVU1-29	1.73991	7.0575e-10	1.53819e-08	54.665	53.1384	18.201	16.721	142.725
RBM39	0.640919	1.14474e-14	3.95002e-13	42.7121	41.3277	28.8661	29.8511	142.757
APOL6	3.45063	7.74427e-289	8.99397e-286	62.541	67.3319	6.29774	6.64223	142.813
NDUFA4	-0.725281	1.02903e-11	2.73207e-10	26.7665	24.291	46.5728	45.2173	142.848
COPA	-0.580531	1.21948e-10	2.89542e-09	27.4314	27.1606	45.1642	43.7378	143.494
RPL6P27	-0.645142	3.51153e-05	0.000376415	23.9891	29.1979	47.4205	43.5931	144.201
MAD2L1BP	0.665987	3.23387e-08	5.75779e-07	46.0969	39.5379	30.5409	28.0663	144.242
LMAN1	-0.867646	6.71074e-20	3.2629e-18	21.5915	26.7153	46.7604	49.4299	144.497
SH3KBP1	0.848991	2.36151e-19	1.10207e-17	44.08	46.2612	28.0689	26.5495	144.96
ACAT2	-1.28881	1.14917e-28	8.38627e-27	19.4931	20.1374	52.6627	52.8519	145.145
LMNB2	-0.603517	3.82035e-10	8.59853e-09	25.8756	28.9017	46.7851	43.9148	145.477
NCAPD2	-1.16371	1.11392e-34	1.04089e-32	21.5763	20.7674	53.3228	49.9328	145.599
SNORA53	0.613775	0.00762464	0.0454305	37.7187	47.3513	29.4407	31.5201	146.031
CAPN2	-0.818729	2.57273e-20	1.28472e-18	24.5652	25.4374	47.6241	48.4642	146.091
PJA2	-0.65202	1.97074e-11	5.09909e-10	26.4711	27.41	45.2407	47.0161	146.138
PFKFB3	-0.79314	4.47656e-17	1.81058e-15	25.0321	25.7405	49.0086	46.8161	146.597
ACTL6A	-0.678265	7.77208e-11	1.88947e-09	24.4995	29.1161	44.9976	48.6722	147.285
CEBPB	1.7121	1.07562e-43	1.28217e-41	55.1335	55.7509	19.3823	17.4312	147.698
COX6A1P2	-0.64067	0.002468	0.0170902	23.2859	31.5862	51.0797	42.9819	148.934
PAICS	-0.62176	4.92808e-12	1.34712e-10	27.4875	28.1877	45.8996	47.4373	149.012
JPT2	-0.709918	6.19484e-13	1.85017e-11	27.107	26.5382	48.4631	47.0719	149.18
VAT1	-1.41582	9.8173e-39	1.00771e-36	19.5225	18.7343	56.3083	54.7554	149.32
SUMF2	-0.670981	3.88845e-11	9.72066e-10	27.8463	26.9586	50.2226	44.7207	149.748
SNORD101	1.36216	0.000350854	0.00303205	40.9363	64.3712	17.4384	27.8499	150.596
ATP13A3	-0.610161	6.52515e-14	2.12357e-12	27.2494	29.3819	44.7014	49.5061	150.839
PLS1	-1.18436	1.22432e-33	1.09136e-31	20.7883	22.6844	52.6295	55.0945	151.197
NFKBIE	1.71466	6.83115e-52	9.64141e-50	58.5116	55.1492	17.7559	19.9672	151.384
CDK12	0.587237	6.90571e-13	2.05192e-11	45.1725	43.3776	31.8823	32.3277	152.76
SEMA7A	1.36496	1.87513e-40	2.04344e-38	56.7618	50.7233	23.5887	21.8111	152.885
SLC9A3R1	-0.605765	1.16686e-07	1.93279e-06	26.3281	31.1946	49.189	46.3705	153.082
ETS2	1.97232	5.23296e-88	1.22953e-85	56.9553	62.8984	16.0346	17.2515	153.14
NECTIN2	0.890311	1.95512e-18	8.62885e-17	49.6842	47.2627	29.2801	27.6453	153.872
GHITM	-0.620599	4.79957e-08	8.37309e-07	25.6288	31.851	47.8403	48.7489	154.069
APEH	-0.611179	6.98876e-10	1.52485e-08	26.6757	31.2405	48.8468	47.6327	154.396
HMGN3	-1.16076	7.12839e-15	2.50653e-13	21.2612	23.5924	52.1651	57.4449	154.464
PTP4A2	-0.642134	2.09835e-12	5.94381e-11	28.3841	28.9634	47.9146	49.5919	154.854
SNHG3	1.40363	5.02822e-44	6.02912e-42	56.5919	53.1343	23.5768	21.5543	154.857
HMGCS1	-0.664209	4.10754e-13	1.24786e-11	26.573	30.2714	47.2947	50.9258	155.065
PTPN11	-0.622021	6.16897e-12	1.67192e-10	28.6711	29.3223	48.706	48.5179	155.217
NDUFA6	-0.621435	2.78087e-06	3.62995e-05	29.5405	28.6065	49.1224	48.1947	155.464
H2BC14	1.79419	8.21512e-22	4.42289e-20	57.4683	60.9751	17.8213	19.397	155.662
CMPK1	-0.718566	1.9303e-12	5.48692e-11	24.4883	31.3392	48.6472	51.708	156.183
DAG1	-0.719638	2.36879e-15	8.61241e-14	28.5592	27.3807	51.996	48.2843	156.22
HELZ2	3.24238	1.09991e-287	1.17656e-284	70.939	69.6478	8.04735	8.13472	156.769
ERAP2	1.36641	3.11276e-51	4.33314e-49	52.619	57.7043	23.7382	22.8615	156.923
SNORD30	0.877764	0.0195795	0.101488	50.3141	48.8218	33.236	24.9909	157.363
TPM1	-1.33614	9.12147e-60	1.46549e-57	20.5933	21.3766	59.5004	55.9049	157.375
VPS41	-0.844925	2.6026e-21	1.3668e-19	26.2962	26.9364	52.7303	51.4153	157.378
CCNL1	1.1713	1.73282e-41	1.93504e-39	53.1862	52.9131	25.1844	26.1397	157.423
PNP	0.790903	1.3423e-15	4.97828e-14	48.639	48.3199	31.3456	29.6673	157.972
ACTR2	-0.80549	5.70359e-16	2.16067e-14	24.3063	30.268	45.8456	58.385	158.805
MIR4728	-1.59888	0.000140376	0.00132976	17.5223	19.128	62.8967	59.2765	158.823
RRM1	-0.776956	7.55945e-15	2.64665e-13	25.1626	30.195	48.7395	54.8194	158.917
IDH2	-1.08219	1.2888e-22	7.26589e-21	23.9724	24.6474	58.5289	53.5739	160.723
ABHD2	-1.62023	5.67784e-77	1.18355e-74	17.9362	19.0428	64.598	59.2269	160.804
RTP4	4.12053	1.8623e-162	9.23157e-160	74.0902	77.4124	4.44523	5.03985	160.988
DHCR7	-1.35302	1.17045e-39	1.23255e-37	22.4797	20.1934	63.1873	55.2768	161.137
TOP2B	-1.20023	3.15169e-37	3.10947e-35	20.0598	25.9538	56.9334	58.49	161.437
ATP5F1A	-0.633265	2.4931e-14	8.37515e-13	29.3724	31.1738	52.2671	50.0195	162.833
STAT2	2.49634	1.37305e-148	6.06649e-146	69.7737	66.939	13.4282	12.9528	163.094
H1-10	1.06288	1.31474e-17	5.50944e-16	56.7427	50.6092	29.1872	26.634	163.173
ST13	-0.708099	3.06979e-12	8.53494e-11	29.6022	29.463	52.9699	52.1036	164.139
SRP9P1	-0.917958	5.05924e-05	0.000523944	26.1706	27.4973	52.8105	57.9679	164.446
IARS2	-1.03054	1.21555e-24	7.44122e-23	25.3976	25.8691	57.8777	56.1873	165.332
GBP1	3.67423	3.69389e-254	3.06427e-251	73.2732	79.3229	6.53664	6.47646	165.609
CMPK2	5.01673	0	0	76.5843	84.2466	2.38768	3.03331	166.252
SQLE	-1.52975	3.90007e-51	5.41058e-49	19.2381	21.1958	62.6075	64.7315	167.773
FDPS	-1.22294	2.5626e-32	2.16109e-30	24.0552	23.4392	62.3856	58.2672	168.147
POLD2	-0.928573	9.49342e-20	4.56673e-18	27.7288	27.2385	58.7348	55.1495	168.851
PNPT1	1.62706	7.37161e-66	1.27507e-63	55.4714	69.5003	21.2224	22.876	169.07
CENPF	-1.58588	2.28162e-79	4.85567e-77	17.3352	22.2653	65.5009	64.1094	169.211
MRPS16	-0.728676	1.26713e-11	3.34675e-10	27.9614	32.3222	55.3657	53.6259	169.275
PARK7	-0.779244	3.0236e-12	8.41803e-11	28.0509	30.9388	55.2325	55.1897	169.412
HIP1R	1.46337	4.1308e-60	6.68958e-58	63.9878	57.6273	25.4243	22.5837	169.623
KIF20A	-1.8414	7.38714e-68	1.31698e-65	18.6744	16.1028	70.6768	64.6358	170.09
MIR1291	1.77845	2.84333e-07	4.41971e-06	72.378	57.9408	21.1915	19.5642	171.075
SERPINA1	-0.627375	4.3657e-11	1.0847e-09	34.7047	29.4206	58.3498	49.3249	171.8
AC022149.1	-0.924856	3.10941e-08	5.54348e-07	28.7409	28.0585	62.8536	54.3449	173.998
RNF5	-0.912877	2.54845e-11	6.52909e-10	28.41	28.8079	62.8653	54.37	174.453
FDFT1	-1.25966	1.83242e-39	1.91476e-37	25.1364	23.3118	69.2447	56.8962	174.589
SRP9	-1.28633	7.2805e-29	5.34183e-27	19.5185	28.1715	59.9723	67.7042	175.367
TRAM1	-1.08377	1.33422e-27	9.31846e-26	25.3189	27.6728	64.182	58.2103	175.384
VDAC3	-0.637326	7.29327e-10	1.58703e-08	32.2764	32.8216	54.4534	55.8562	175.408
SNORA28	1.04461	0.000195571	0.00178763	60.1397	54.9246	27.8709	32.6458	175.581
MZT2B	-0.58753	1.79091e-06	2.42333e-05	33.3038	33.4103	56.6986	52.4159	175.829
MYC	0.599409	2.49846e-10	5.7507e-09	51.9665	50.92	37.2126	36.739	176.838
SNHG1	0.647365	3.04631e-11	7.72948e-10	51.5085	52.8339	35.051	37.5383	176.932
CFTR	-1.54388	1.37788e-72	2.61719e-70	19.7308	22.6185	67.1386	67.4533	176.941
CENPW	-0.751074	6.29372e-07	9.23897e-06	26.044	36.1097	56.0994	58.8771	177.13
TRIM26	1.46325	2.16698e-51	3.02692e-49	65.4943	62.0339	25.9148	24.434	177.877
TMEM97	-0.626414	2.34669e-09	4.82734e-08	34.0331	32.6701	59.1383	52.8814	178.723
PARP10	2.66412	2.81491e-171	1.46693e-168	73.2387	81.5154	13.3589	13.2287	181.342
AP003499.2	1.23156	0.000633505	0.00517394	79.2828	45.9657	31.1415	25.4367	181.827
SNORD12C	1.00153	0.00166825	0.0121307	45.5688	71.5185	25.1543	39.6622	181.904
HDAC1	-0.658815	1.91115e-11	4.94805e-10	31.5929	35.373	58.6174	56.6264	182.21
EID1	-1.2063	2.97601e-25	1.88425e-23	21.8685	29.8196	67.05	63.5964	182.334
CD46	-0.910096	1.34932e-26	9.05067e-25	27.1259	32.7198	61.9219	60.6375	182.405
SERBP1	-0.726294	5.4421e-17	2.19237e-15	30.7556	34.4602	58.1019	59.4758	182.794
EIF4B	-0.635428	1.66537e-12	4.78066e-11	36.3281	31.6675	59.9526	54.9729	182.921
ATF3	5.76184	0	0	97.6392	83.2388	2.1731	1.42777	184.479
TSPAN8	-1.65315	1.02104e-47	1.31339e-45	17.7363	23.9467	72.9494	70.6954	185.328
SDC1	-1.32848	1.29349e-38	1.32438e-36	22.6865	26.9581	70.5165	65.5352	185.696
TRIM22	5.39993	0	0	86.7605	94.9537	2.55522	2.11583	186.385
TMED2	-0.645595	5.07827e-11	1.25637e-09	29.5706	39.2753	49.199	68.5827	186.628
UBD	1.66514	1.82957e-31	1.51772e-29	64.2271	75.4035	23.7651	24.2747	187.67
UQCR10	-0.777742	2.08635e-08	3.80636e-07	31.0876	34.7011	63.9315	59.1607	188.881
TNFRSF10B	1.13704	1.28402e-34	1.19434e-32	64.2492	62.4841	31.7791	30.9727	189.485
HIGD2A	-0.665155	2.17998e-05	0.000243707	31.659	37.8854	63.7642	56.8229	190.132
IDO1	6.36392	0	0	95.8645	92.3702	1.23333	1.24707	190.715
USP18	4.12869	2.88904e-203	1.7793e-200	93.6301	86.1739	5.62293	5.5474	190.974
CALM2	-0.598501	5.61931e-12	1.52785e-10	33.0052	39.2362	55.3305	63.9551	191.527
PTTG1IP	-0.935838	1.07274e-20	5.45744e-19	30.2348	32.0303	65.5781	64.2165	192.06
AL360012.1	1.55077	1.22178e-08	2.30028e-07	78.2121	62.6112	25.1317	26.7078	192.663
TMA7	-1.27506	2.91473e-21	1.52875e-19	25.8618	27.3042	74.5356	65.6691	193.371
AHR	0.698242	1.18548e-16	4.67838e-15	56.366	59.863	38.2208	39.8219	194.272
RNU11	1.55927	7.04458e-09	1.36291e-07	81.2399	61.2095	25.2242	26.8156	194.489
HDLBP	-0.947143	1.39446e-32	1.18581e-30	30.9648	31.955	66.7547	65.3834	195.058
CMTM6	-1.10345	5.4438e-29	4.03059e-27	24.3504	34.0246	64.1207	73.0592	195.555
CXCL11	8.52707	0	0	98.0976	98.3906	0.295766	0.265469	197.05
RNU5A-1	0.854436	0.00183722	0.0131756	60.7239	63.3421	33.3009	41.5739	198.941
SNORA71C	0.748328	0.00382222	0.0250226	50.974	69.4982	41.2759	37.4007	199.149
CLINT1	-0.630966	7.11333e-13	2.11053e-11	36.2684	38.4794	63.7907	62.3076	200.846
CSDE1	-0.588564	4.26986e-11	1.06219e-09	35.4833	40.9299	57.2981	68.0316	201.743
AC026403.1	-0.719523	0.000325531	0.00283709	44.1379	28.9621	62.7945	66.3524	202.247
RPL27A	-0.707523	3.5234e-16	1.3524e-14	34.3386	39.1717	65.8514	64.9546	204.316
UBE2C	-0.771538	5.54147e-10	1.22285e-08	33.1965	38.1349	60.4176	72.7216	204.471
CCNB2	-1.33873	2.17429e-36	2.10932e-34	27.2923	27.1863	76.8869	73.127	204.492
RNVU1-27	1.90256	3.09047e-14	1.028e-12	95.7308	64.2081	17.5587	28.6546	206.152
GSR	-0.715021	2.52715e-13	7.87154e-12	35.5559	38.6156	67.8558	64.8165	206.844
PSMB8	1.94101	9.88284e-84	2.20724e-81	79.4318	82.1483	23.0836	22.7434	207.407
SARAF	-0.889569	2.71892e-18	1.19222e-16	33.5946	35.1553	71.429	67.3178	207.497
B4GALT5	1.26804	5.35802e-43	6.25842e-41	74.0895	69.95	33.615	31.5	209.155
TAP2	2.21112	1.03823e-132	4.01925e-130	83.3908	86.6657	20.4484	19.5419	210.047
MAGT1	-0.822376	4.25944e-19	1.95857e-17	33.1464	38.6247	66.3596	72.0579	210.189
SNORD12B	1.52213	5.29086e-07	7.88642e-06	74.2866	78.2464	14.153	44.3394	211.025
TMED10	-0.641733	1.9812e-12	5.62372e-11	36.7385	41.4779	64.6935	68.3444	211.254
ALCAM	-1.30234	1.3201e-50	1.80066e-48	27.5626	29.9908	77.4841	77.1866	212.224
CD2AP	0.668974	5.10629e-15	1.81752e-13	59.6633	66.2649	41.5103	44.7939	212.232
MORF4L1P1	-0.984151	3.39198e-13	1.03823e-11	28.9167	38.1689	75.5367	69.9178	212.54
NIBAN2	-0.787294	1.94175e-17	8.00489e-16	35.2289	38.8608	73.3037	65.9894	213.383
LGALS4	-1.4923	6.28812e-41	6.92682e-39	25.9865	26.5603	84.6381	76.3363	213.521
PLEKHA4	3.1393	4.22325e-201	2.56219e-198	99.6043	91.3182	12.931	10.6245	214.478
DSG2	-0.749081	1.4915e-17	6.23087e-16	32.9556	43.0577	63.482	75.9323	215.428
VIM	-1.94794	2.36092e-93	6.11254e-91	20.3721	21.0624	88.1155	86.0469	215.597
SNORA21B	1.05277	3.37493e-05	0.000363498	87.8927	54.6553	40.3462	33.0265	215.921
TRIM21	2.09478	1.5188e-76	3.11799e-74	81.9618	90.251	22.6402	21.2577	216.111
CDK1	-0.720379	3.74555e-14	1.2388e-12	35.3494	41.991	69.7812	69.1822	216.304
IRAK1	-0.737361	9.27407e-15	3.2275e-13	38.4184	39.0874	70.3781	70.3709	218.255
RNY1	0.880297	0.00106971	0.00823205	94.4486	45.3654	40.4004	40.1672	220.382
GBP3	1.89323	3.9306e-89	9.4539e-87	80.1697	92.8504	26.1597	24.5561	223.736
IFI27	4.38218	0	0	100.782	111.953	6.05471	5.02786	223.818
SELENOF	-0.685651	1.18635e-10	2.8184e-09	40.1499	41.3799	69.4847	73.4227	224.437
MLEC	-1.65708	2.18989e-77	4.58838e-75	23.6729	27.5239	86.266	89.816	227.279
CSN3	-0.634185	3.40784e-06	4.37945e-05	37.5331	46.6027	54.9233	88.4522	227.511
AC019117.3	0.824747	4.04523e-18	1.75486e-16	72.4943	69.3837	42.8126	44.435	229.126
GBP4	5.48398	0	0	110.006	113.746	2.76632	2.67158	229.189
STT3B	-0.657954	2.16521e-13	6.75453e-12	40.5502	43.7602	70.4837	74.4997	229.294
HADHA	-0.630153	7.81378e-12	2.09785e-10	42.3359	43.2024	72.9347	71.264	229.737
RPS3AP6	-0.843768	1.56084e-09	3.26532e-08	40.2743	37.6143	74.431	77.5513	229.871
DBI	-1.22033	2.86944e-31	2.34682e-29	28.1599	36.845	87.3034	78.2034	230.512
AL732366.2	0.729785	0.0225574	0.114357	96.0542	46.3807	48.9134	41.8767	233.225
AC243919.1	-0.880985	8.50693e-10	1.84029e-08	34.236	43.1362	79.5894	76.4922	233.454
UBE2Z	0.827432	1.32581e-21	7.04465e-20	75.0169	70.1146	45.3867	43.6813	234.2
CXCL1	1.13546	1.97136e-22	1.09769e-20	82.2784	74.5232	41.3183	36.2411	234.361
ANXA4	-1.08416	4.74551e-43	5.57502e-41	34.9709	35.952	80.5698	83.2489	234.742
CDC20	-0.76102	1.52363e-12	4.37686e-11	42.7544	40.5959	80.4626	73.1761	236.989
DTX3L	1.96601	3.39405e-108	1.01442e-105	88.2236	97.4955	24.7794	27.0172	237.516
TGM2	1.00642	1.37731e-34	1.27819e-32	78.0846	75.957	41.4776	42.0572	237.576
SNORA7B	1.26263	1.96852e-07	3.13298e-06	79.8532	84.8235	36.0016	38.7765	239.455
NHP2	-0.600492	1.87134e-07	2.98885e-06	41.3809	49.5708	77.3854	73.1951	241.532
PGD	-0.647467	1.56267e-11	4.07177e-10	46.751	42.7575	79.7067	72.8281	242.043
TSPAN13	-0.710338	3.01502e-11	7.66446e-10	40.4753	46.5561	77.9801	77.3846	242.396
GLO1	-1.15268	4.4712e-28	3.18293e-26	32.0724	38.6575	79.4462	92.3929	242.569
COX7A2	-0.588801	4.31263e-08	7.57561e-07	47.0887	45.0751	78.4293	72.3715	242.965
IRF7	3.57824	3.67765e-221	2.53372e-218	114.817	108.499	10.386	9.95561	243.657
H3-3B	0.653336	1.30317e-14	4.47649e-13	72.9724	72.0667	46.387	54.1324	245.559
ODAM	-1.04101	8.60277e-20	4.15304e-18	37.7165	38.6168	83.8589	87.2956	247.488
IFITM3	3.3262	5.55422e-135	2.19192e-132	108.303	115.353	9.76328	14.6236	248.043
BRD2	1.16068	7.87534e-45	9.58434e-43	88.7204	78.8944	41.424	40.2484	249.287
HMGCR	-1.08131	4.61763e-36	4.45837e-34	36.4535	39.002	88.0498	85.8871	249.392
IQGAP1	-0.637973	8.53812e-17	3.40253e-15	45.8925	47.0738	78.4013	79.1932	250.561
ARRDC3	3.39081	1.3252e-267	1.1461e-264	117.068	110.924	10.1971	13.5249	251.714
APOL2	1.73435	6.11239e-73	1.16646e-70	98.8247	91.0141	32.7844	29.3062	251.929
SEPTIN2	-0.858267	3.73418e-25	2.35329e-23	38.7966	46.0889	84.8303	82.8331	252.549
NDUFB3	-0.722709	4.558e-08	7.98592e-07	44.6705	46.1224	83.722	79.4935	254.008
OAZ1	-0.781303	1.72766e-16	6.73308e-15	42.1503	46.4738	87.6655	78.2681	254.558
HERC5	4.56975	0	0	121.513	122.759	5.12312	6.09361	255.489
LIF	1.16158	1.50886e-36	1.47789e-34	89.2745	82.591	43.9307	39.6953	255.491
AHCY	-0.714324	9.81107e-15	3.40855e-13	42.8568	48.8406	81.4917	82.5155	255.705
PEBP1	-0.655116	5.43273e-09	1.06681e-07	41.873	52.369	83.6182	78.5087	256.369
VCL	-0.658837	3.28649e-17	1.34126e-15	44.028	50.5173	83.4265	79.1345	257.106
PTGES3	-0.652928	4.2285e-12	1.16135e-10	37.491	58.0899	67.879	96.5632	260.023
SCARNA22	1.07844	9.25172e-06	0.000109832	85.3815	86.8052	52.3248	35.9329	260.444
PTTG1	-1.11663	2.24591e-25	1.42643e-23	40.7453	37.0304	97.6172	85.6548	261.048
UQCRQ	-0.59734	5.58142e-09	1.09284e-07	51.7755	47.3801	83.8746	79.2975	262.328
NFKBIZ	2.28131	4.53014e-148	1.95895e-145	117.631	100.363	23.421	25.4585	266.874
HLA-H	2.54515	4.63357e-90	1.14149e-87	114.112	111.176	21.2474	20.7428	267.278
SLC3A2	0.966547	4.4202e-29	3.29674e-27	90.0315	81.7421	49.1018	46.6227	267.498
LYZ	-0.925118	1.99833e-17	8.22981e-16	40.4869	46.9811	92.0709	89.185	268.724
PIK3AP1	1.24474	3.83378e-48	4.97878e-46	93.0295	91.5366	43.9121	40.8963	269.375
MIR3654	-1.03857	0.00230767	0.0161061	24.7759	56.4502	97.1997	91.183	269.609
MRPL51	-0.581256	2.68222e-07	4.18211e-06	51.518	51.583	84.3144	83.6599	271.075
PPP1CA	-0.60711	5.93006e-10	1.30365e-08	50.5654	51.8882	86.4024	83.5739	272.43
PGRMC1	-0.834882	2.65552e-15	9.64626e-14	43.4916	49.0635	86.192	93.9689	272.716
TIPARP	2.41811	1.49203e-154	6.89183e-152	120.957	107.189	21.2899	25.2555	274.692
PMAIP1	3.79499	6.37583e-235	4.79934e-232	128.111	126.711	10.3617	9.60309	274.787
PSMB9	3.11886	5.95068e-208	3.90134e-205	125.943	118.559	17.4508	13.1302	275.083
APLP2	-0.80176	6.43578e-23	3.70541e-21	44.7901	50.212	91.6165	88.7824	275.401
ANXA11	-0.639708	5.70008e-16	2.16067e-14	52.7805	51.1846	90.7634	85.6407	280.369
WARS1	3.03711	3.25224e-253	2.5921e-250	126.977	120.979	17.3073	15.5765	280.84
PFN2	-0.694435	2.90904e-14	9.71624e-13	47.9969	54.064	86.8465	93.2217	282.129
ARL14	1.46914	4.33987e-38	4.36651e-36	101.842	101.677	39.8441	40.2009	283.564
SNORA21	2.13686	1.20871e-18	5.41097e-17	128.557	102.267	26.604	30.0873	287.516
SPOCK2	-1.11259	1.96045e-40	2.1307e-38	42.8506	43.2322	103.213	99.5161	288.812
LDHB	-0.632807	2.32558e-11	5.98045e-10	52.1291	55.5363	87.0722	94.9089	289.646
FTH1	-0.585353	1.05598e-08	2.00296e-07	53.5765	57.1293	62.0336	119.569	292.308
SAT1	1.66229	1.81829e-63	3.07959e-61	108.692	108.97	38.3788	36.4916	292.532
AC008038.1	-0.734789	7.58158e-11	1.84537e-09	49.8709	54.3579	96.2118	92.905	293.346
JUNB	1.20148	4.96728e-31	4.01411e-29	104.627	94.7757	52.4361	41.8028	293.642
SLPI	-0.608877	1.32435e-05	0.0001535	51.5727	59.0613	96.7788	87.4206	294.833
SNORA23	1.73327	7.92047e-17	3.16259e-15	142.498	80.7438	30.6312	41.5649	295.438
CTSD	-0.96235	2.62149e-24	1.57864e-22	47.3377	47.6906	100.738	100.943	296.71
JUN	3.16698	9.78335e-218	6.62789e-215	140.839	124.918	15.7419	16.4907	297.989
MARCKSL1	0.674361	2.16936e-10	5.03312e-09	100.238	78.4749	57.8663	63.9168	300.496
BEX3	-0.600583	2.25554e-07	3.55499e-06	49.3324	64.386	97.899	90.6485	302.266
TERC	0.6676	1.83038e-06	2.47427e-05	93.1148	87.8071	68.2386	55.4077	304.568
VDAC1	-0.75196	7.90566e-16	2.96174e-14	53.556	55.7072	104.436	95.9558	309.655
NUCKS1	-0.995895	7.64818e-34	6.86276e-32	45.5108	52.4367	103.585	109.296	310.829
STRAP	-0.584564	3.25231e-09	6.55753e-08	52.713	65.7662	97.187	96.6947	312.361
NDUFA1	-0.842648	5.63722e-08	9.75071e-07	53.2367	52.7647	109.064	97.7047	312.77
MCL1	0.908858	6.82661e-26	4.4186e-24	94.2254	104.653	55.1445	60.2819	314.304
AL669918.1	2.22471	8.5041e-114	2.67965e-111	125.508	129.742	30.8494	28.5953	314.694
SNORD10	2.04864	8.46707e-20	4.09238e-18	133.784	117.327	35.241	30.2992	316.652
AL645922.1	1.59035	7.78016e-72	1.46411e-69	119.71	112.966	45.6875	38.4027	316.766
CNN3	-0.710833	4.83608e-14	1.58914e-12	55.3001	59.5581	104.923	99.8947	319.676
ARL6IP1	-1.03916	2.32573e-30	1.82503e-28	46.2243	52.9006	110.112	111.968	321.205
NCEH1	0.601768	9.64578e-13	2.83296e-11	93.2306	94.4298	66.4293	68.2847	322.374
TPX2	-0.812253	1.4006e-19	6.64314e-18	54.5328	56.8324	108.737	104.265	324.368
SNORA57	1.75188	2.42107e-16	9.36363e-15	106.727	139.339	44.7805	34.9048	325.751
SNORA79B	1.0581	4.08955e-07	6.21428e-06	109.611	105.066	55.7606	56.225	326.663
TFRC	-1.33627	3.42448e-63	5.70484e-61	39.6015	47.9261	117.61	123.241	328.378
SCD	-1.74666	3.10662e-90	7.74711e-88	34.8363	36.0649	136.77	122.324	329.995
PLS3	-0.741661	1.88082e-17	7.77739e-16	51.1893	65.866	106.791	106.602	330.449
TNIP1	1.13268	2.35671e-43	2.78475e-41	116.841	104.302	55.4675	54.4052	331.016
AHNAK	-1.60922	3.21351e-120	1.07953e-117	39.3002	37.518	123.874	131.513	332.205
H2AC21	-0.659278	3.96669e-06	5.03083e-05	59.9131	62.2306	102.808	107.498	332.45
ITGA6	-0.616926	1.11531e-14	3.85174e-13	56.5605	68.1214	104.698	103.593	332.973
PTMAP2	-0.642176	8.02812e-05	0.000802772	65.9291	59.049	117.326	93.9818	336.286
AP002990.1	-0.760174	8.83279e-20	4.25397e-18	59.1649	59.474	114.135	104.665	337.439
SLC12A2	-1.15494	9.35266e-54	1.36261e-51	44.7025	54.4886	112.846	127.838	339.875
SNORA71D	1.78778	4.44534e-16	1.69985e-14	143.364	117.318	39.3104	42.3404	342.333
F2RL1	1.03305	1.29983e-29	9.91285e-28	110.588	114.015	57.9496	61.6416	344.194
RNU12	1.56647	5.96211e-14	1.94501e-12	152.975	100.247	48.8716	42.8673	344.962
ATP5F1C	-0.654457	1.02161e-11	2.71592e-10	58.82	68.4838	108.753	109.76	345.817
TMBIM6	-0.954139	5.54373e-32	4.64622e-30	55.6581	56.0472	119.243	116.481	347.429
RPL35A	-0.596375	7.86202e-11	1.90677e-09	69.2123	63.0692	109.901	107.803	349.985
CBX3	-0.580611	3.86159e-12	1.06557e-10	61.5444	71.7398	104.898	112.339	350.522
WDR74	1.57926	2.7026e-74	5.2815e-72	148.644	108.191	44.5685	49.1281	350.531
RPS7P1	-0.8406	3.44268e-10	7.80468e-09	48.1639	70.9794	121.26	113.149	353.552
SLC25A6	-0.665572	1.40547e-10	3.31762e-09	66.1116	64.5875	114.08	111.609	356.389
ANXA5	-0.993909	4.38816e-27	2.98278e-25	54.2939	58.3609	124.862	119.582	357.099
RPLP0P6	-0.68715	3.2294e-09	6.51781e-08	66.4526	63.7652	118.806	109.23	358.254
MYH9	-0.902078	6.97225e-33	6.02996e-31	59.9942	61.1752	122.343	124.332	367.845
LAD1	-0.804507	1.7747e-19	8.36867e-18	64.0165	64.2424	128.903	114.974	372.137
Telomerase-vert	0.646315	4.11019e-06	5.19985e-05	112.575	107.285	84.0851	68.4374	372.383
AL732366.1	0.989208	8.48968e-05	0.000843737	132.075	108.934	55.9682	75.6482	372.625
LGALS3	-0.712353	1.0265e-13	3.29582e-12	63.2887	71.0237	125.881	113.911	374.104
NT5C3A	3.42189	7.88756e-277	7.45613e-274	147.964	195.794	16.3827	18.5656	378.706
TNFSF10	3.05339	1.22003e-229	8.85566e-227	155.329	181.553	22.1461	22.0393	381.068
RPS20	-0.584982	6.32281e-11	1.55293e-09	71.566	73.6556	120.855	116.405	382.481
H2AZ1	-1.03086	3.79743e-27	2.5899e-25	58.6763	61.5004	125.811	141.882	387.87
CFB	1.96621	1.86688e-119	6.22006e-117	157.913	147.273	46.1606	38.8554	390.202
ANLN	-0.680847	9.13242e-18	3.883e-16	68.1258	74.3114	126.002	122.706	391.146
AP2M1	-0.87352	5.05843e-26	3.3004e-24	64.0002	67.6176	135.031	127.605	394.253
CCNB1	-1.00084	1.2215e-26	8.20685e-25	59.6583	65.0356	137.193	134.747	396.634
RPS3A	-0.663883	1.48924e-12	4.2902e-11	70.6832	75.3955	125.452	126.744	398.274
TCN1	-0.78634	1.68721e-14	5.73906e-13	68.3052	70.0593	130.227	129.737	398.328
SERPINA3	-1.12326	3.53704e-42	4.02727e-40	60.322	57.9784	145.491	135.108	398.899
ADAM9	-0.615242	1.2458e-15	4.62883e-14	74.8454	75.2294	126.457	123.944	400.476
DHCR24	-1.13038	5.18645e-46	6.4274e-44	58.0866	61.0469	148.164	135.845	403.142
DDX58	3.32698	6.35792e-300	7.60108e-297	177.709	189.879	19.2426	20.6647	407.496
SAMD9L	4.1528	0	0	170.151	217.001	11.8613	11.8233	410.837
COX8A	-0.648931	1.25679e-06	1.74653e-05	82.7457	70.0455	134.533	125.187	412.512
HLA-DRA	1.98726	9.39729e-77	1.93899e-74	162.664	166.206	49.7542	40.4389	419.063
AP003499.3	1.07405	7.86811e-06	9.44545e-05	134.743	141.678	60.72	82.7402	419.881
ATF4	1.03862	2.09716e-30	1.65525e-28	147.736	127.24	78.2946	67.3657	420.636
ADAR	1.1172	2.95396e-53	4.27304e-51	137.573	142.642	73.1322	67.5248	420.873
UQCRH	-0.791871	2.01379e-14	6.80438e-13	71.9471	75.3079	139.513	138.279	425.048
IFIH1	4.34531	0	0	198.264	207.49	9.23777	12.5486	427.541
LASP1	-0.952044	1.84944e-35	1.77302e-33	66.5059	71.3175	148.096	142.302	428.222
CD63	-0.797726	1.01705e-18	4.57311e-17	76.5288	71.7123	145.844	134.64	428.725
MX1	3.19663	0	0	185.459	198.384	23.6805	21.895	429.419
KRT17	1.24668	1.05608e-45	1.30479e-43	157.597	138.367	72.7606	62.998	431.722
ROMO1	-0.620093	1.93404e-07	3.08053e-06	79.361	82.7606	139.319	132.142	433.582
STAT1	1.77839	1.89733e-129	7.01115e-127	155.579	174.847	54.6798	50.1643	435.27
SNORA74D	1.5601	1.5537e-15	5.72054e-14	173.079	147.039	66.4178	50.7473	437.283
SNORA54	1.48682	3.41473e-13	1.04441e-11	170.069	145.87	64.9527	56.8899	437.782
BTF3	-0.626422	4.7682e-12	1.30517e-10	82.8031	80.8321	131.138	144.083	438.856
XRCC5	-0.850667	7.27683e-27	4.91343e-25	69.7056	78.9478	145.872	146.159	440.684
UBE2L6	2.99966	1.92372e-194	1.14993e-191	189.955	198.058	28.9948	23.7547	440.762
RPL7	-0.729566	2.94478e-16	1.13783e-14	80.7171	76.7045	141.607	142.646	441.675
RPS17	-0.586386	1.04639e-11	2.77636e-10	79.4426	89.5831	142.604	133.856	445.486
ZC3HAV1	4.04199	0	0	224.384	204.799	14.0836	14.3085	457.575
SNORA68	2.17513	1.62411e-26	1.08402e-24	223.886	145.823	40.9262	47.2801	457.915
ATP1B1	-0.689463	3.24455e-15	1.17023e-13	80.1662	87.6748	149.08	145.817	462.738
TAP1	3.49038	0	0	213.587	219.857	21.1398	20.8603	475.444
MRPL3	-0.640661	2.88061e-13	8.91782e-12	80.9788	95.288	148.618	150.913	475.798
ATP1A1	-0.900431	2.31598e-33	2.04208e-31	77.3209	80.0022	162.907	156.933	477.163
RPS3	-0.766295	2.83285e-23	1.64735e-21	85.6875	83.3967	159.396	153.848	482.328
LY6E	1.77887	5.09751e-88	1.20467e-85	188.127	179.038	62.4005	54.0549	483.621
PARP14	2.69197	6.53376e-288	7.17795e-285	203.377	211.708	35.2233	34.7353	485.044
RPS4X	-0.656285	2.62872e-14	8.82346e-13	90.991	90.0454	148.679	162.205	491.92
SNRPD2	-0.748119	9.62262e-15	3.34594e-13	86.5497	87.8823	165.65	153.366	493.448
YWHAQ	-0.771386	1.1749e-18	5.27125e-17	77.21	96.1615	150.656	172.141	496.168
PGK1	-1.06893	1.08867e-42	1.25717e-40	73.8078	80.0482	178.881	172.679	505.416
KPNA2	-0.964235	5.12569e-29	3.80894e-27	75.7858	86.3898	168.683	176.195	507.054
EEF1B2	-0.597384	1.0194e-10	2.43601e-09	93.7413	98.1535	160.84	155.419	508.154
AL049766.1	1.15357	4.87083e-08	8.47921e-07	193.187	150.206	88.7373	77.6105	509.741
OAS3	2.58851	1.1243e-253	9.14013e-251	214.422	217.286	38.3833	39.8124	509.903
RNU1-67P	2.10306	6.93236e-31	5.55348e-29	218.66	190.673	50.8559	52.4694	512.658
ZNFX1	3.05874	0	0	239.393	216.267	30.2671	29.3197	515.246
RARRES1	-1.02832	6.3221e-29	4.65545e-27	76.6919	84.7223	184.587	174.16	520.161
PGAP3	-1.11955	3.1272e-41	3.48258e-39	79.271	76.4907	188.517	180.028	524.306
SCARNA9	1.08601	1.44956e-15	5.3468e-14	183.522	163.214	82.1153	95.5862	524.437
TXNIP	2.30499	3.16018e-161	1.54765e-158	218.606	218.337	48.9635	47.3326	533.239
IFNL3	13.7953	0	0	297.617	237.809	0	0	535.426
SNORA71A	1.76356	5.96024e-21	3.07062e-19	230.18	178.528	65.5174	64.5691	538.794
RSAD2	5.78063	0	0	274.796	265.253	4.94558	5.76733	550.761
IFI44	2.24053	4.60903e-128	1.67275e-125	209.683	239.378	53.9769	49.4608	552.499
PLAAT4	2.21747	3.49417e-106	1.01451e-103	224.291	225.82	55.9176	49.3895	555.417
EREG	0.928011	6.4946e-35	6.12511e-33	163.425	191.574	92.511	110.797	558.308
COX7C	-0.590162	6.15431e-11	1.51337e-09	100.548	110.996	174.583	172.432	558.559
AREG	1.14224	1.16393e-34	1.08512e-32	181.345	197.725	88.5418	98.649	566.261
AL590867.2	-0.702346	2.04838e-08	3.74046e-07	97.8927	107.037	190.317	173.255	568.501
LGALS3BP	1.07253	1.82115e-39	1.90789e-37	185.634	192.898	104.085	91.8522	574.468
SDC4	0.900948	2.8656e-26	1.89092e-24	189.927	176.435	109.095	104.584	580.041
HLA-E	1.97349	2.50249e-117	8.07312e-115	222.585	236.373	65.4694	61.778	586.206
CD59	-0.924262	5.59245e-42	6.34978e-40	93.5642	97.9419	194.726	201.175	587.407
SNORA74A	2.22538	3.53196e-41	3.9226e-39	259.454	217.194	49.9579	60.8098	587.416
OAS2	4.07535	0	0	278.471	276.242	19.3975	16.4092	590.52
AL049839.2	-1.15821	2.28608e-43	2.70917e-41	87.4485	86.4132	218.982	203.534	596.378
IFNL2	14.2701	0	0	321.078	281.739	0	0	602.818
AC245033.1	-0.64432	1.45621e-13	4.61355e-12	105.761	119.121	198.193	184.708	607.783
EEF1A1P5	-0.965491	8.88952e-24	5.2597e-22	90.2069	104.322	207.695	206.548	608.772
CSE1L	-0.737883	1.8403e-20	9.24654e-19	96.9529	119.209	181.547	211.417	609.126
CYP24A1	-1.21671	2.11367e-52	3.01462e-50	88.154	86.2095	233.11	208.113	615.587
PRDX5	-0.856849	3.11672e-16	1.20198e-14	106.479	105.705	216.114	202.205	630.503
ITGB1	-0.913558	3.19463e-35	3.04825e-33	97.8152	108.972	213.072	211.172	631.032
RPL3	-0.686371	2.20679e-19	1.03462e-17	113.208	117.963	209.054	196.067	636.291
EEF1G	-0.784412	8.16951e-21	4.16655e-19	112.874	114.015	222.189	203.34	652.417
PMEPA1	-1.67182	6.63114e-108	1.93915e-105	72.5043	73.6032	263.701	243.247	653.056
RPS25	-0.940613	7.72023e-24	4.5812e-22	99.8623	111.989	227.894	215.241	654.987
IFITM1	4.38744	1.02831e-288	1.16108e-285	297.604	326.053	18.5248	13.79	655.971
SNORA49	1.63982	2.00914e-21	1.05924e-19	306.055	202.287	92.9576	82.7402	684.04
AC245033.4	-0.590448	6.99284e-06	8.45715e-05	125.199	134.363	216.759	209.372	685.693
TM4SF4	-1.27784	3.88768e-43	4.58048e-41	93.6127	98.1702	269.692	236.71	698.184
SNORA70	2.12757	5.08625e-34	4.59436e-32	323.343	248.72	70.8849	70.745	713.693
CCL5	8.68186	0	0	404.409	313.368	0.937086	0.946233	719.66
TAGLN2	-0.895352	4.8324e-26	3.158e-24	115.88	122.907	258.373	225.239	722.399
LDHA	-0.958945	2.19794e-40	2.38245e-38	109.378	124.634	247.218	248.209	729.439
H1-0	1.78769	4.22975e-98	1.1696e-95	278.2	280.736	98.3929	77.7378	735.067
B2M	1.42686	2.16549e-87	5.02989e-85	254.326	274.29	111.204	102.851	742.671
CXCL8	2.08959	4.36298e-129	1.59771e-126	304.403	290.391	70.5405	81.8058	747.14
RPS8	-0.58654	3.15847e-13	9.71144e-12	147.624	142.868	244.607	230.439	765.538
H2BC11	0.675507	9.6824e-13	2.84166e-11	220.8	242.265	171.054	144.552	778.672
YBX1	-0.879208	1.22421e-29	9.37134e-28	128.198	138.916	270.414	264.741	802.268
PLSCR1	0.964791	1.42144e-38	1.44808e-36	253.021	263.257	150.213	137.802	804.293
OASL	5.68894	0	0	429.032	359.827	9.43584	7.17872	805.473
RPLP0	-0.821757	1.27713e-27	8.93507e-26	137.905	141.226	276.544	260.776	816.45
SNORD3A	2.19021	2.78922e-95	7.3621e-93	342.015	328.919	73.3495	86.9169	831.2
RPL41	-0.753385	8.83532e-16	3.29787e-14	134.083	160.235	284.932	255.859	835.109
GABRP	-0.827045	1.04005e-29	7.97657e-28	136.729	156.751	299.496	267.29	860.265
ENO1	-0.716001	1.25011e-23	7.36441e-22	152.479	156.282	279.774	272.64	861.174
IFIT1	4.38675	0	0	416.753	407.563	21.406	21.5189	867.241
PSAP	-0.760774	6.68341e-23	3.83711e-21	151.539	156.73	303.821	264.852	876.943
UBC	0.600902	5.27162e-16	2.00825e-14	262.464	248.029	185.384	181.309	877.186
CANX	-0.748307	3.36071e-28	2.40081e-26	146.786	164.706	282.313	287.544	881.349
SCARNA6	1.50551	9.00543e-33	7.73896e-31	354.414	316.605	130.199	126.675	927.893
VTRNA1-3	2.00924	1.29555e-28	9.42067e-27	369.347	370.552	86.8068	113.685	940.391
SNORA12	1.64605	1.84514e-27	1.2777e-25	354.304	349.89	118.849	126.08	949.124
ANXA2	-0.789382	2.03375e-34	1.87881e-32	165.503	165.215	313.721	308.935	953.375
ANXA2P2	-1.07646	1.06739e-30	8.50734e-29	136.652	157.474	338.865	337.45	970.442
SAMD9	2.82993	0	0	377.88	467.984	63.7542	65.73	975.349
RPS6	-0.710979	3.89394e-20	1.93497e-18	188.356	178.007	343.162	309.864	1019.39
PTMA	-0.583046	3.08578e-15	1.11494e-13	199.394	204.288	337.295	321.303	1062.28
SCARNA12	0.834374	1.92602e-12	5.48241e-11	338.364	330.677	203.225	205.231	1077.5
H2AC12	-0.637928	1.95132e-09	4.05093e-08	207.615	194.246	356.36	323.719	1081.94
H4C2	-0.589058	2.60628e-08	4.70217e-07	220.276	213.01	366.006	343.266	1142.56
SNORA48	2.39959	9.55408e-56	1.43304e-53	599.252	365.802	99.1739	98.4126	1162.64
PPIAP22	-0.699367	8.62647e-12	2.30538e-10	180.878	244.648	384.845	370.076	1180.45
RNVU1-31	2.19	2.26043e-56	3.48038e-54	598.712	405.31	131.155	106.669	1241.85
IFIT3	5.73156	0	0	641.371	615.344	12.2502	13.5299	1282.49
HLA-A	1.6616	4.35163e-108	1.29113e-105	483.684	499.036	181.569	156.562	1320.85
RNVU1-28	2.0396	2.30869e-52	3.28125e-50	590.252	468.868	153.103	125.984	1338.21
CD24	-1.14983	8.79497e-56	1.32899e-53	176.913	218.066	465.395	489.233	1349.61
CXCL10	8.18501	0	0	671.88	682.415	1.94266	3.13859	1359.38
MIR3609	1.45391	1.01132e-19	4.85912e-18	554.98	469.91	185.463	221.034	1431.39
MALAT1	1.01332	7.4326e-64	1.2641e-61	418.76	522.8	204.761	303.596	1449.92
AL356488.2	1.04086	1.24076e-25	7.94241e-24	538.883	459.205	270.37	257.438	1525.9
SCARNA2	1.04086	1.24076e-25	7.94241e-24	547.865	466.859	274.877	261.729	1551.33
FTL	-0.643201	1.49415e-13	4.72639e-12	285.994	290.156	474.951	505.479	1556.58
SNORD13	2.35112	2.52588e-55	3.74715e-53	831.238	468.267	135.911	139.113	1574.53
EZR	-0.682866	1.18002e-22	6.68041e-21	288.402	285.899	537.035	466.794	1578.13
ERBB2	-0.690097	4.13304e-33	3.62069e-31	290.72	283.897	518.993	490.887	1584.5
ISG15	3.32271	3.37352e-268	2.98102e-265	682.707	752.881	85.5655	70.4566	1591.61
IFNL1	10.388	0	0	900.224	739.509	0.566408	0.732079	1641.03
RNU4-1	2.15494	2.73867e-61	4.47074e-59	853.815	544.138	168.737	171.348	1738.04
RN7SL4P	1.24413	1.26086e-32	1.07898e-30	647.959	560.127	265.165	290.091	1763.34
ACTB	-0.743002	5.84561e-28	4.13239e-26	319.399	326.032	564.624	612.439	1822.49
TOP2A	-1.44657	1.26595e-120	4.28821e-118	214.324	255.135	693.283	699.811	1862.55
HLA-C	1.79529	2.99986e-136	1.19547e-133	704.942	730.808	244.469	205.773	1885.99
SCARNA5	1.5556	1.86341e-49	2.49158e-47	727.754	665.551	258.608	257.3	1909.21
HLA-B	2.5907	1.09383e-284	1.11155e-281	779.341	864.099	161.587	135.254	1940.28
SPP1	-0.918854	1.36219e-37	1.36716e-35	309.605	327.102	683.509	627.251	1947.47
SNORA73A	1.97457	9.29903e-69	1.68744e-66	807.705	774.75	233.334	204.498	2020.29
IFNB1	13.973	0	0	1136.47	1020.98	0.10464	0	2157.56
SNORD17	1.63215	2.94474e-54	4.32122e-52	889.841	777.235	264.862	321.185	2253.12
IFIT2	6.95042	0	0	1227.15	1133.97	10.6455	10.1431	2381.91
KRT19	-0.67047	7.92982e-23	4.53988e-21	445.457	487.466	842.154	774.434	2549.51
SNORA63	1.69063	2.05612e-48	2.68737e-46	1131.95	883.509	330.222	348.512	2694.19
EEF1A1	-0.886974	6.60383e-52	9.35305e-50	454.203	467.647	914.131	943.037	2779.02
SCARNA13	0.986815	9.08501e-25	5.61227e-23	945.406	873.023	543.041	455.092	2816.56
SNORA73B	1.73573	2.24843e-63	3.79229e-61	1072.32	1117.54	363.796	352.204	2905.86
S100A6	-0.737936	3.05338e-22	1.68176e-20	550.781	566.831	1034.53	995.56	3147.7
IFI6	2.22199	2.48285e-172	1.32793e-169	1394.04	1390.96	378.283	270.99	3434.27
RNU4-2	1.96493	1.19064e-74	2.33802e-72	1721.25	1137.96	409.702	385.953	3654.87
SCARNA10	0.708173	7.50316e-16	2.81875e-14	1138.85	1087.57	776.617	707.052	3710.09
AC006064.5	0.709049	6.9566e-16	2.62555e-14	1515.41	1446.48	1032.69	939.883	4934.46
RNU2-2P	1.9643	2.47184e-101	6.92935e-99	2772.1	1878.75	587.434	712.172	5950.46
SCARNA7	0.857816	3.46035e-29	2.60475e-27	2941.13	2478.74	1659.82	1598.93	8678.63
RN7SL3	1.42886	2.08347e-82	4.55317e-80	4594.25	4242.19	1752.93	1824	12413.4
RMRP	1.13337	9.6176e-76	1.93533e-73	14656.1	13284.4	7135.82	6743.06	41819.3
RMRP	1.13337	9.6176e-76	1.93533e-73	14878.2	13485.6	7243.94	6845.23	42453
AL355075.4	1.17714	1.24691e-131	4.73687e-129	27833.5	21122.1	11991	11626.1	72572.7
RPPH1	1.17715	1.24166e-131	4.73687e-129	53326.6	40468.2	22973.8	22274.3	139043
AL162581.1	0.778757	3.02304e-63	5.05681e-61	54506.8	47252.2	33574.8	31072.3	166406
RN7SK	0.778757	3.02304e-63	5.05681e-61	55005.3	47684.4	33881.9	31356.5	167928
RN7SL2	1.30985	1.62126e-207	1.02971e-204	114385	102170	48454.9	46752.9	311763
RN7SL1	1.1917	6.35949e-225	4.45691e-222	232740	203367	106459	101654	644219
OAS1	3.07592	1.84e-287	1.91e-284	214.793	221.991	30.8458	25.5108	493.14
OAS2	4.07535	0	0	278.471	276.242	19.3975	16.4092	590.52
OAS3	4.07535	0	0	214.422	217.286	38.3833	39.8124	509.903

## Sheet: The result of Bioplanet pathway
Supplementary File4
The result of Bioplanet pathway analysis
Term	Overlap	P-value	Adjusted P-value	Old P-value	Old Adjusted P-value	Odds Ratio	Combined Score	Genes
Term	Overlap	P-value	Adjusted P-value	Old P-value	Old Adjusted P-value	Odds Ratio	Combined Score	Genes
Interferon alpha/beta signaling	35/64	2.33578e-25	2.7352e-22	0	0	18.1345	1028.52	IFITM3;IFITM1;IFITM2;IFI6;ADAR;IFIT1;USP18;IFIT3;IFIT2;OASL;SOCS3;EGR1;IFNB1;STAT1;MX2;STAT2;MX1;HLA-B;HLA-C;ISG15;PTPN11;HLA-A;HLA-F;PSMB8;HLA-E;ISG20;IFI27;OAS1;OAS2;IRF1;OAS3;IRF7;IRF6;XAF1;IRF9
Interferon signaling	50/168	8.88746e-21	5.20361e-18	0	0	6.41385	296.125	IFITM3;IFITM1;IFITM2;UBE2L6;ADAR;IFIT1;IFIT3;IFIT2;OASL;HERC5;MT2A;TRIM25;KPNA2;B2M;DDX58;HLA-B;HLA-C;HLA-A;HLA-F;HLA-E;IFI27;OAS1;OAS2;IRF1;OAS3;IRF7;IRF6;IRF9;HLA-DQB1;UBA7;IFI6;USP18;SOCS3;UBC;GBP1;GBP4;GBP3;EGR1;IFNB1;STAT1;MX2;STAT2;MX1;ISG15;PTPN11;PSMB8;ISG20;HLA-DRA;XAF1;HLA-DRB1
Immune system signaling by interferons, interleukins, prolactin, and growth hormones	62/280	3.28011e-18	1.28034e-15	0	0	4.32401	174.079	IFITM3;IFITM1;IFITM2;UBE2L6;ADAR;IFIT1;IFIT3;IFIT2;OASL;HERC5;MT2A;TRIM25;MAP3K8;KPNA2;B2M;DDX58;HLA-B;IL18;HLA-C;HLA-A;HLA-F;YWHAZ;HLA-E;IL1A;IFI27;OAS1;OAS2;IRF1;OAS3;PELI1;IRF7;IRF6;IRF9;HLA-DQB1;UBA7;IFI6;PIK3R1;USP18;SOCS3;NRAS;IRAK1;IRAK2;UBC;GBP1;GBP4;GBP3;EGR1;IFNB1;STAT1;STAT2;MX2;MX1;ISG15;PTPN11;PSMB8;ISG20;IL6;CDK1;HLA-DRA;XAF1;HLA-DRB1;MYD88
T cell receptor regulation of apoptosis	91/603	1.24035e-14	3.63112e-12	0	0	2.72421	87.2315	IFITM3;TOP2A;CDKN1A;IFITM1;CXCL8;TNFAIP3;ENO1;HMGB1;YBX1;NR3C1;ETS2;BBC3;CDC20;MRPL3;LGALS1;PNP;MYC;NAMPT;CASP4;MAP3K8;JUNB;DUSP5;DUSP1;VBP1;NFKBIL1;HLA-B;TAP1;ATP11B;RPS3A;FOS;CCNA2;IL1A;DDIT3;IRF1;S100A6;IRF7;BIRC5;TMBIM6;VDAC1;LCP1;PFDN4;PTMA;ATF3;BLZF1;ATF4;HLA-DQB1;CEBPD;HDAC1;GLO1;SLC3A2;ADRB2;OAZ1;RELB;PRDX2;CCNB2;NRAS;SH3BGRL;CCNB1;IFI16;CCL5;PERP;ERBB2;PGK1;TP53BP2;PMAIP1;GBP1;MCL1;GBP3;…
Immune system	125/998	2.08536e-13	4.88392e-11	0	0	2.21452	64.661	IFITM3;IFITM1;IFITM2;RNF19B;UBE2L6;UBE2Z;IFIT1;IFIT3;IFIT2;CDC20;HERC5;LGALS3;MT2A;DHX58;TRIM25;MAP3K8;KPNA2;TRIM21;B2M;AP2M1;TAP2;HLA-B;TAP1;HLA-C;HLA-A;HLA-F;HLA-E;IFI27;TXNIP;RBCK1;KIF20A;CFB;PSMD10;CD274;UBA7;PIK3R1;C3;SOCS3;RACGAP1;IRAK1;IRAK2;UBC;AP1M2;EGR1;JUN;UBE2C;SMURF1;ISG15;ISG20;IL6;KIF4A;CDK1;HLA-DRA;CALM1;XAF1;NFKBIE;HLA-DRB1;MYD88;NFKBIB;ITGB1;CDKN1A;ITGB5;SH3KBP1;TNFAIP3;ADAR;HMG…
Cholesterol biosynthesis	15/24	8.54408e-13	1.66752e-10	0	0	24.673	685.622	FDPS;IDI1;HMGCS1;CYP51A1;DHCR24;MSMO1;HMGCR;SREBF2;SQLE;EBP;NSDHL;PMVK;DHCR7;LBR;FDFT1
Tricarboxylic acid (TCA) cycle and respiratory electron transport	29/117	1.74336e-10	2.91639e-08	0	0	4.91234	110.38	NDUFA13;FH;NDUFB8;NDUFB10;NDUFB6;NDUFB5;NDUFB3;NDUFB1;ETFA;UQCR10;COX7C;UQCRH;LDHB;LDHA;NDUFV1;COX8A;PDHA1;NDUFA6;NDUFA4;IDH1;IDH2;NDUFA2;NDUFA1;NDUFC2;COX7A2L;UQCRQ;NDUFS6;SUCLG2;SUCLG1
Interferon-gamma signaling pathway	26/97	2.38643e-10	3.49313e-08	0	0	5.45058	120.763	CEBPB;PIK3R1;OASL;SOCS3;MT2A;B2M;GBP1;GBP4;GBP3;STAT1;HLA-B;HLA-C;PTPN11;HLA-A;HLA-F;HLA-E;OAS1;OAS2;IRF1;OAS3;IRF7;HLA-DRA;IRF6;HLA-DRB1;IRF9;HLA-DQB1
Oncostatin M	50/311	1.46159e-09	1.8599e-07	0	0	2.87746	58.5383	SERPINA3;CDKN1A;CXCL8;CXCL1;CXCL3;ETS2;HK2;MT2A;PTTG1;MYC;NAMPT;CASP4;CTSH;ITGAV;ANXA9;ITGB6;B2M;JUNB;TGM2;KLF10;SERPINB2;HMGCS1;TPM1;CCNA2;OAS1;IRF1;DSG2;ATF3;CEBPD;HMGCR;EGFR;AURKA;SOCS3;LDHA;NRAS;CCNB1;CCL5;PGK1;LDLR;JUN;CCL20;STAT1;AKR1C3;DHCR24;EFNA1;IL6;AKR1B10;TCN1;SAA1;VIM
Interleukin-1 regulation of extracellular matrix	28/120	1.5883e-09	1.8599e-07	0	0	4.53213	91.8237	CXCL8;PRKDC;TNFAIP2;TNFAIP3;CXCL1;CXCL3;KLK6;C3;MT2A;ZFP36;CCL5;NAMPT;SPP1;ANXA9;JUN;SERPINB2;CCL20;HLA-B;LIF;NR2F2;FOS;FOSL1;IL1A;IL6;CAT;PTX3;LCP1;NFKBIE
TGF-beta regulation of extracellular matrix	74/565	3.04846e-09	3.24522e-07	0	0	2.28008	44.7092	SERPINA3;CITED2;GOLIM4;TNFAIP2;PEBP1;TNFAIP3;PLOD2;CXCL1;AHR;KIAA0100;IFIT1;AREG;SAT1;IFIT3;PTPRF;ETS2;LGALS3;PTTG1;MYC;ARL6IP5;TNFSF10;CYP1B1;JUNB;RPP38;KLF10;BRD2;G6PD;HMGCS1;NCOA3;TAP1;GTPBP2;ATP1B1;SREBF2;INPP4B;SLPI;NPC2;MYH9;ATF3;CFB;IRF9;IDO1;PTGER4;IDI1;CEBPD;SDC4;INSIG1;MGST1;PIK3R1;HMGCR;PPL;ADH5;FUT4;DPP4;PGRMC1;PMVK;STK38;GSTM3;CDKN2B;BTN2A1;IDH2;AKR1C3;PTPN11;NR2F2;PPP1CA;FOSL1;IL6;G…
Aurora B signaling	15/39	6.59025e-09	6.43099e-07	0	0	9.24496	174.153	CBX5;NCAPG;PEBP1;KIF23;PPP2R5D;CENPA;NCAPH;NDC80;AURKA;SMC2;RACGAP1;BIRC5;NCAPD2;KIF20A;VIM
Respiratory electron transport, ATP biosynthesis by chemiosmotic coupling, and heat production by uncoupling proteins	21/81	2.39794e-08	2.15999e-06	0	0	5.19185	91.0966	COX8A;NDUFA13;NDUFB8;NDUFA6;NDUFB10;NDUFB6;NDUFB5;NDUFA4;NDUFB3;NDUFA2;NDUFA1;NDUFC2;NDUFB1;ETFA;UQCR10;COX7C;UQCRH;COX7A2L;NDUFS6;UQCRQ;NDUFV1
FSH regulation of apoptosis	42/263	3.62342e-08	3.03074e-06	0	0	2.84223	48.6966	IFITM3;POP5;SERPINA3;IFITM1;PDXK;IFITM2;ITGB5;MSMO1;AREG;ACTB;PTPRF;HK2;PPP1CB;PGRMC1;ABLIM1;CASP4;ARL6IP5;PGK1;PMAIP1;LDLR;GBP1;ATP9A;KLF10;ACTR2;DUSP1;STAT1;IGFBP4;BAD;ACTN1;ANXA4;IDH1;TPM1;ISG15;KNSTRN;EREG;PRKAR1A;NPC2;S100A6;TMBIM6;DHCR7;EZR;VCL
Type II interferon signaling (interferon-gamma)	16/50	4.41312e-08	3.44518e-06	0	0	6.96269	117.921	IFNB1;STAT1;STAT2;HLA-B;IFI6;TAP1;ISG15;PTPN11;IFIT2;PSMB9;SOCS3;CXCL10;OAS1;IRF1;GBP1;IRF9
Endosomal/vacuolar pathway	44386	1.38267e-07	1.01194e-05	0	0	51.5067	813.501	HLA-B;HLA-C;HLA-A;HLA-F;B2M;CTSS;HLA-E
Electron transport chain	23/105	1.5566e-07	1.07222e-05	0	0	4.16243	65.2486	COX8A;SURF1;NDUFB8;NDUFA6;NDUFB10;NDUFB6;NDUFB5;NDUFA4;COX17;NDUFB3;NDUFA2;NDUFA1;NDUFC2;NDUFB1;COX7A2;UQCR10;COX7C;UQCRH;COX7A2L;UQCRQ;NDUFS6;NDUFV1;SLC25A6
Parkinson's disease	26/131	2.01057e-07	1.30799e-05	0	0	3.67891	56.7276	NDUFB8;NDUFB10;UBA7;NDUFB6;NDUFB5;NDUFB3;NDUFB1;UBE2L6;COX7A2;PARK7;UQCR10;COX7C;UQCRH;NDUFV1;COX8A;NDUFA6;NDUFA4;NDUFA2;NDUFA1;NDUFC2;COX7A2L;UQCRQ;NDUFS6;VDAC3;VDAC1;SLC25A6
Apoptosis	38/242	2.49736e-07	1.53916e-05	0	0	2.77941	42.255	PSMD10;ENDOD1;PIK3R1;HMGB1;PSMB10;BBC3;LMNB1;CASP7;IRAK1;IRAK2;MYC;PRKAR2A;UBC;CASP4;TNFSF10;CAPN2;PMAIP1;MCL1;JUN;GSN;BAD;TNFRSF10B;TNFRSF10A;PSMB8;PSMB9;TNFRSF10D;IL1A;PRKAR1A;STK26;IRF1;IRF7;BIRC5;DSG2;IRF6;VIM;NFKBIE;MYD88;NFKBIB
Interleukin-5 regulation of apoptosis	27/144	3.93743e-07	2.30537e-05	0	0	3.4291	50.5709	IDI1;CXCL8;SDC4;CXCL1;ENO1;HMGCR;ZFP36L2;LMNB1;RELB;C3;IRAK1;CASP4;TRA2A;DUSP4;EGR1;DUSP5;TPM4;FOS;IL1A;IL6;ITGA6;CD24;NFKBIE;MYD88;ATF4;IDO1;NFKBIB
BDNF signaling pathway	39/261	6.44684e-07	3.59488e-05	0	0	2.62083	37.3586	CDKN1A;PDXK;IFITM2;ITGB5;INSIG1;HMGB3;HSPB1;ADD3;RND3;ZFP36;ABLIM1;MYC;SPP1;PHLDA2;JUNB;EIF4B;DUSP4;KLF10;EGR1;DUSP5;JUN;DUSP1;IGFBP4;LMO4;RPS6;CYP51A1;AKR1C3;FOS;CENPF;KRT19;IL6;MARCKS;DDIT3;TXNIP;BIRC5;MYH9;TGFBI;ATF3;VCL
Interleukin-1 signaling pathway	24/125	1.09987e-06	5.85428e-05	0	0	3.52554	48.3716	PRKCI;JUN;CXCL8;UBE2C;DUSP1;HSPB1;TNFAIP3;UBE2L6;PTPN11;PIK3R1;FOS;UBE2Z;MAPK13;IL1A;ZFP36;IL6;IRAK1;IRAK2;UBE2Q2;PELI1;MAP3K8;IKBKE;MYD88;NFKBIB
Interferon-beta enhancer pathway	44530	1.23484e-06	6.28697e-05	0	0	8.53902	116.17	JUN;SMARCC1;SMARCC2;IFNB1;GTF2B;IRF1;IRF7;HMGB1;IRF6;NR3C1;ACTB
Steroid biosynthesis	44495	2.2791e-06	0.000111201	0	0	9.21247	119.686	SQLE;EBP;NSDHL;CYP51A1;HSD17B4;MSMO1;DHCR24;DHCR7;LIPA;FDFT1
Antigen processing and presentation	18/81	2.738e-06	0.000128248	0	0	4.22748	54.1468	HLA-B;TAP2;HLA-C;TAP1;HLA-A;HLA-F;CTSS;PSMB8;HLA-E;TAPBP;PSMB9;HLA-DMA;CANX;RFX5;HLA-DRA;B2M;HLA-DRB1;HLA-DQB1
Polo-like kinase 1 (PLK1) pathway	13/46	3.92798e-06	0.00017691	0	0	5.81512	72.383	CENPU;PLK1;BUB1B;NDC80;AURKA;CDC20;PPP1CB;TPX2;CCNB1;PRC1;CDK1;KIF20A;SPC24
RIG-I/MDA5-mediated induction of interferon-alpha/beta pathways	17/76	4.68415e-06	0.000203154	0	0	4.26085	52.2862	UBA7;DDX58;IFNB1;TNFAIP3;UBE2L6;ISG15;HMGB1;HERC5;IFIH1;IRF1;DHX58;UBC;IRF7;SAA1;TRIM25;IKBKE;NFKBIB
Huntington's disease	29/184	5.93303e-06	0.000248128	0	0	2.77891	33.4441	NDUFB8;NDUFB10;NDUFB6;HDAC1;NDUFB5;NDUFB3;NDUFB1;COX7A2;UQCR10;COX7C;UQCRH;BBC3;POLR2B;NDUFV1;POLR2J;AP2M1;TGM2;COX8A;NDUFA6;NDUFA4;NDUFA2;NDUFA1;NDUFC2;COX7A2L;UQCRQ;NDUFS6;VDAC3;VDAC1;SLC25A6
Interleukin-6 signaling pathway	16/71	8.01354e-06	0.000312963	0	0	4.29937	50.4505	CEBPB;JUN;CEBPD;LMO4;HDAC1;BAD;STAT1;PTPN11;FOS;PIK3R1;SOCS3;IL6;MYC;IRF1;JUNB;MCL1
Antigen processing: cross presentation	17/79	8.16203e-06	0.000312963	0	0	4.05402	47.497	PSMD10;ITGB5;HLA-B;TAP2;HLA-C;TAP1;HLA-A;HLA-F;CTSS;PSMB10;PSMB8;HLA-E;TAPBP;PSMB9;UBC;ITGAV;B2M
Adaptive immune system	67/606	8.2851e-06	0.000312963	0	0	1.86477	21.8198	ITGB1;CDKN1A;IFITM1;ITGB5;SH3KBP1;RNF19B;UBE2L6;UBE2Z;CTSS;KIF15;CDC20;ACTR1B;UBE2Q2;CTSH;MAP3K8;ITGAV;B2M;TRIM21;CTSD;AP2M1;DTX3L;TAP2;HLA-B;TAP1;HLA-C;PPP2R5A;KIF23;PPP2R5D;HLA-A;HLA-F;YWHAZ;PJA2;HLA-E;TAPBP;CANX;RBCK1;KIF20A;HLA-DQB1;PSMD10;CD274;UBA7;PIK3R1;PSMB10;C3;SOCS3;HLA-DMA;NRAS;RACGAP1;UBC;AP1M2;MICB;ERAP2;RNF25;SMURF1;UBE2C;BAD;ERAP1;PTPN11;PSMB8;PSMB9;KIF4A;HLA-DRA;PIK3AP1;CALM1;NFK…
Toll-like receptor signaling pathway regulation	24/142	1.11219e-05	0.000406992	0	0	3.01487	34.3894	JUN;CUEDC2;CXCL8;IFNB1;STAT1;PLK1;TRAFD1;TNFAIP3;PIK3R1;FOS;MAPK13;CXCL10;CXCL11;IL6;IRAK1;IRAK2;CCL5;IRF7;PELI1;SPP1;MAP3K8;RBCK1;IKBKE;MYD88
EGFR1 pathway	25/152	1.20105e-05	0.000426192	0	0	2.91885	33.0698	LAD1;CDKN1A;SDC4;ITGB5;PPP1R10;BUB1B;HMGB3;HSPB1;PBXIP1;AREG;ZFP36L2;EGFR;ZFP36L1;PNP;MYC;SPP1;CTSH;PHLDA2;DUSP4;DUSP1;LIF;EREG;TXNIP;HPRT1;VCL
TNF-alpha effects on cytokine activity, cell motility, and apoptosis	23/135	1.47154e-05	0.000506816	0	0	3.04259	33.8537	CXCL8;IFNB1;IFIT5;TNFAIP2;TNFRSF10B;TNFAIP3;CXCL1;TAPBPL;CXCL3;RELB;EFNA1;CXCL10;IL1A;CXCL11;IL6;SLPI;UBD;IRF1;CCL5;TNFSF10;PMAIP1;NFKBIE;OPTN
Messenger RNA decay by 5' to 3' exoribonuclease	44392	1.75535e-05	0.000587291	0	0	12.8725	140.958	LSM7;XRN1;LSM5;DCP1A;LSM4;LSM3;PATL1
Cystic fibrosis transmembrane conductance regulator (CFTR) and beta 2 adrenergic receptor (b2AR) pathway	44358	2.36221e-05	0.000768374	0	0	17.6427	187.954	SLC9A3R1;PRKAR1A;PRKAR2A;ADRB2;EZR;CFTR
Negative regulators of RIG-I/MDA5 signaling	10/33	2.63059e-05	0.000832545	0	0	6.40628	67.5588	HERC5;IFIH1;UBA7;DDX58;UBC;TNFAIP3;TRIM25;UBE2L6;ISG15;IKBKE
Alzheimer's disease	26/169	2.72233e-05	0.000838908	0	0	2.69578	28.3366	NDUFB8;NDUFB10;NDUFB6;NDUFB5;NDUFB3;NDUFB1;COX7A2;UQCR10;COX7C;UQCRH;CASP7;CAPN2;NDUFV1;COX8A;NDUFA6;BAD;NDUFA4;NDUFA2;NDUFA1;ADAM10;NDUFC2;COX7A2L;UQCRQ;NDUFS6;CALM1;CALM2
AP-1 transcription factor network	15/70	2.89562e-05	0.000869427	0	0	4.02747	42.086	EGR1;JUN;CXCL8;DUSP1;FOS;HLA-A;NR3C1;FOSL1;MT2A;ELF1;IL6;MYC;CDK1;JUNB;ATF3
FOXM1 transcription factor network	11/41	3.72123e-05	0.00106282	0	0	5.40486	55.1235	CCNA2;CCNB2;CCNB1;CENPF;MYC;PLK1;CDK1;BIRC5;NEK2;FOS;CENPA
Graft-versus-host disease	11/41	3.72123e-05	0.00106282	0	0	5.40486	55.1235	IL1A;HLA-DMA;IL6;HLA-B;HLA-C;HLA-DRA;HLA-A;HLA-F;HLA-DRB1;HLA-E;HLA-DQB1
Antigen presentation: folding, assembly, and peptide loading of class I MHC proteins	34/255	3.87915e-05	0.00108154	0	0	2.28607	23.2203	PSMD10;UBA7;ITGB5;RNF19B;UBE2L6;UBE2Z;CTSS;PSMB10;CDC20;SOCS3;UBE2Q2;UBC;ITGAV;B2M;TRIM21;DTX3L;ERAP2;SMURF1;UBE2C;RNF25;ERAP1;HLA-B;TAP2;HLA-C;TAP1;HLA-A;HLA-F;PSMB8;PJA2;HLA-E;PSMB9;TAPBP;CANX;RBCK1
Leishmaniasis	15/72	4.11101e-05	0.00111953	0	0	3.88574	39.2431	ITGB1;JUN;MARCKSL1;STAT1;FOS;MAPK13;C3;IL1A;HLA-DMA;IRAK1;HLA-DRA;HLA-DRB1;MYD88;HLA-DQB1;NFKBIB
Gastrin pathway	11/44	7.56639e-05	0.00201369	0	0	4.91272	46.6179	ITGB1;FOSL1;JUN;CXCL8;MMP7;SERPINB2;S100A6;ITGAV;FOS;KLF4;SREBF2
Translation	23/151	9.05758e-05	0.00235698	0	0	2.65998	24.7626	RPL41;TRAM1;RPL3;RPS8;RPL22;RPS6;RPLP0;RPL35A;RPS3A;SRP14;SRP9;RPL7;EEF1B2;EEF1A1;RPS4X;EEF1G;RPS25;RPS17;SPCS2;RPL27A;RPS3;RPS20;EIF4B
Interleukin-2 signaling pathway	82/847	0.000109274	0.00276343	0	0	1.60793	14.667	IFITM3;ACAA2;CXCL8;ARL6IP1;CITED2;AHR;NR3C1;IFIT1;ACTB;CTSS;ETS2;GALNT10;BBC3;LAPTM4B;MT2A;ZFP36;DUSP10;MYC;NAMPT;TNFSF10;CTSH;TRIM21;CTSD;DUSP4;DUSP5;SLC38A1;DUSP1;ACTN1;RPS6;TAP1;TRAFD1;PPP2R5D;FOS;ATP1B1;ELF1;MTHFD1;IRF1;BLVRB;TAGLN2;IRF9;ATF4;LY6E;B4GALT5;IDI1;PFKFB3;AHNAK;MGST1;PBXIP1;TTK;PIK3R1;ADD3;ZFP36L2;DPP4;SLC9A3R1;SOCS3;LDHB;NRAS;ABLIM1;CCL5;SPOCK2;STK38;HLTF;UBC;PMAIP1;LDLR;GBP1;JUN…
APC/C- and Cdc20-mediated degradation of Nek2A	44433	0.000110915	0.00276343	0	0	6.92516	63.0657	CDC20;CCNB1;UBE2C;UBC;CDK1;BUB1B;NEK2;MAD2L1
Cell cycle	50/453	0.000117689	0.00287113	0	0	1.84923	16.7308	CEP57;TOP2A;CDKN1A;CETN2;BUB1B;LMNB1;CDC20;PCM1;PTTG1;YWHAQ;MYC;NEK2;PPP2R5A;KIF23;PPP2R5D;YWHAZ;CCNA2;NHP2;BIRC5;MCM6;KIF20A;PSMD10;PRKDC;HDAC1;TTK;TYMS;CENPA;PSMB10;AURKA;CCNB2;CCNB1;RAD21;CEP70;UBC;POLD2;RBBP7;CENPU;CDKN2B;UBE2C;PLK1;PSMB8;NDC80;PSMB9;DHFR;NEDD1;CENPF;CDK1;SPC24;MAD2L1;SPC25
TSH regulation of gene expression	17/97	0.000129646	0.00304261	0	0	3.13884	28.0948	EGR1;JUN;FH;CXCL8;TNFAIP3;AHR;PIK3R1;HMGB1;FOS;HMGCR;PTPRF;PRDX2;MYC;TP53BP2;CYP1B1;NFKBIE;CALM2
TRAF3-dependent IRF activation pathway	44361	0.000129915	0.00304261	0	0	11.0249	98.6581	IFIH1;DDX58;IFNB1;IRF7;TRIM25;IKBKE
Oxidative phosphorylation	21/136	0.000147895	0.00339578	0	0	2.70081	23.8185	COX8A;NDUFB8;NDUFA6;NDUFB10;NDUFB6;NDUFB5;NDUFA4;COX17;NDUFB3;NDUFA2;NDUFA1;NDUFC2;NDUFB1;COX7A2;UQCR10;COX7C;UQCRH;COX7A2L;UQCRQ;NDUFS6;NDUFV1
Prolactin regulation of apoptosis	19/118	0.000172061	0.00387468	0	0	2.83644	24.5853	DUSP4;VPS29;EGR1;CEBPB;AREG;UQCRH;EEF1A1;EFNA1;LDHB;SOCS3;FTH1;IRF1;CMPK1;TMBIM6;PHLDA2;TRIB1;GBP1;GET4;GBP3
Myc repressed pathway	14/73	0.00018761	0.00406523	0	0	3.50061	30.0392	ITGB1;CDKN1A;CDKN2B;CEBPD;HDAC1;ZFP36L1;LGALS1;FTH1;MYC;CSDE1;DDIT3;CCL5;ERBB2;ITGA6
APC/C-mediated degradation of cell cycle proteins	15/82	0.000194406	0.00406523	0	0	3.30401	28.2346	PSMD10;UBE2C;PLK1;BUB1B;PSMB10;PSMB8;AURKA;PSMB9;CDC20;CCNA2;CCNB1;PTTG1;UBC;CDK1;MAD2L1
SMAD2/3 nuclear pathway	15/82	0.000194406	0.00406523	0	0	3.30401	28.2346	CDKN1A;CEBPB;CDKN2B;JUN;TGIF2;ITGB5;HDAC1;IFNB1;FOS;NR3C1;MYC;IRF7;RBBP7;DCP1A;ATF3
Toll receptor cascades	23/159	0.000199839	0.00406523	0	0	2.50243	21.3157	DUSP4;JUN;UBE2C;UNC93B1;TNFAIP3;UBE2L6;PPP2R5D;HMGB1;FOS;UBE2Z;CTSS;IRAK1;IRAK2;UBE2Q2;UBC;CDK1;IRF7;PELI1;SAA1;MAP3K8;IKBKE;MYD88;NFKBIB
p53 signaling pathway	21/139	0.000202128	0.00406523	0	0	2.63172	22.387	DUSP5;JUN;CDKN1A;DUSP1;CSE1L;LIF;TAP1;TNFRSF10B;TNFRSF10A;EGFR;TNFRSF10D;BBC3;CCNB1;PERP;CCNG1;TP53BP2;SPP1;PMAIP1;CTSD;ATF3;MCL1
Interferon-alpha signaling pathway	44326	0.000203853	0.00406523	0	0	14.6907	124.844	IFNB1;ST13;STAT1;STAT2;IRF9
Terpenoid backbone biosynthesis	44362	0.000204824	0.00406523	0	0	9.79942	83.2301	FDPS;IDI1;HMGCS1;PMVK;HMGCR;ACAT2
Interleukin-4 regulation of apoptosis	33/267	0.000217182	0.00418413	0	0	2.09241	17.649	TOP2A;CDKN1A;CEBPB;ABCD3;CXCL8;CITED2;IFI6;RNF19B;UBE2L6;EGFR;IFI16;MYC;TNFSF10;TP53BP2;SPP1;CYP1B1;JUN;SLC38A1;RSAD2;CCL20;STAT1;ACTN1;MX1;IL18;FOS;PDZK1IP1;IL6;EEF1A2;PTX3;MCM6;HOXB6;HLA-DQB1;MAD2L1
RANKL regulation of apoptosis and immune response	14/74	0.000217961	0.00418413	0	0	3.44208	29.0209	EGR1;JUN;ADAM10;HLA-C;MKI67;OAZ1;RELB;IL6;CCL5;CDK1;ADAM9;TXNIP;RPS20;CALM1
Phosphorylation of Emi1	44292	0.000224959	0.00424883	0	0	29.3631	246.638	CDC20;CCNB1;PLK1;CDK1
Protein metabolism	48/442	0.000233851	0.00434667	0	0	1.81375	15.1645	TRAM1;RPL3;RPLP0;COX17;SRP14;TOMM20;ACTB;GALNT10;RPL7;EEF1B2;RPS4X;LMAN1;TUBB6;RPS17;FUT8;RPS3;MLEC;GNPNAT1;UGGT1;EIF4B;RPL41;RPS8;VBP1;GALNT2;GALNT1;RPL22;RPS6;RPL35A;TBCC;RPS3A;SRP9;SUMF2;EEF1A1;EEF1G;RPS25;SPCS2;RPL27A;MGAT4B;CANX;B3GNT2;VDAC1;RPS20;SKIV2L;FKBP9;PFDN4;B4GALT4;SLC25A6;B4GALT5
Prolactin activation of MAPK signaling	14/75	0.000252442	0.00461891	0	0	3.38547	28.0464	ITGB1;JUN;STAT1;RPS6;PTPN11;FOS;PIK3R1;YWHAZ;SOCS3;MYC;IRF1;ERBB2;CTSD;NFKBIB
ATF2 transcription factor network	12/59	0.000300739	0.00538344	0	0	3.76309	30.5159	CCNA2;DUSP5;SOCS3;JUN;IL6;CXCL8;DUSP10;DUSP1;DDIT3;FOS;JUNB;ATF3
Type 1 diabetes mellitus	10/43	0.000303422	0.00538344	0	0	4.46259	36.1487	IL1A;HLA-DMA;HLA-B;HLA-C;HLA-DRA;HLA-A;HLA-F;HLA-DRB1;HLA-E;HLA-DQB1
M phase pathway	16/96	0.000366655	0.00640825	0	0	2.95186	23.3524	CENPU;PLK1;BUB1B;PPP2R5A;KIF23;PPP2R5D;CENPA;NDC80;CDC20;CENPF;RAD21;BIRC5;KIF20A;SPC24;MAD2L1;SPC25
ERBB1 downstream pathway	17/106	0.000389056	0.00669977	0	0	2.82006	22.1425	EGR1;ACTR2;JUN;DUSP1;BAD;STAT1;RPS6;PEBP1;IQGAP1;PIK3R1;FOS;YWHAZ;EGFR;ZFP36;NRAS;YWHAQ;CAPN2
Allograft rejection	9/37	0.000422804	0.00717541	0	0	4.73107	36.7538	HLA-DMA;HLA-B;HLA-C;HLA-DRA;HLA-A;HLA-F;HLA-DRB1;HLA-E;HLA-DQB1
Antiviral mechanism by interferon-stimulated genes	13/70	0.00043738	0.00731674	0	0	3.36232	26.0066	UBA7;DDX58;STAT1;MX2;MX1;UBE2L6;ISG15;IFIT1;USP18;HERC5;UBC;TRIM25;KPNA2
Metabolism	136/1615	0.000489291	0.00806985	0	0	1.38711	10.5734	UGT1A10;NDUFA13;ACAA2;MSMO1;ENO1;SAT1;GALNT10;NSDHL;PNP;NAMPT;CYP1B1;PIP4K2B;SEPHS1;G6PD;MCCC1;ACSL4;PGD;GNPAT;INPP4B;COX7A2L;MTHFD1;CMPK1;SUCLG2;CMPK2;SUCLG1;HPRT1;IDO1;IDI1;PFKFB3;NDUFB10;MAOB;COX17;MGST1;IQGAP1;PIK3R1;HMMR;OAZ1;ACAT2;UQCRH;FUT4;ACACA;ADH5;DPP4;LDHB;FUT8;EBP;LDHA;PPCS;PMVK;PGK1;PIP5K1A;NDUFV1;FDFT1;CYP2J2;FDPS;PDHA1;IDH1;IDH2;DHCR24;GNG12;PAICS;DHFR;GGCT;GLUD1;SQLE;AKR1B10;UQCR…
Apoptosis modulation and signaling	14/80	0.000503886	0.00819514	0	0	3.12816	23.7526	JUN;BAD;TNFRSF10B;TNFRSF10A;FOS;BBC3;TNFRSF10D;CASP7;IRAK1;TNFSF10;BIRC5;PMAIP1;MYD88;MCL1
Signal transduction through IL-1R	9/38	0.00052292	0.00838821	0	0	4.56769	34.5138	IL1A;JUN;IL6;IRAK1;IRAK2;IFNB1;PEBP1;FOS;MYD88
MHC class II antigen presentation	16/103	0.000816699	0.012826	0	0	2.71334	19.2925	KIF23;CTSS;KIF15;HLA-DMA;ACTR1B;RACGAP1;KIF4A;CANX;HLA-DRA;CTSH;KIF20A;CTSD;AP2M1;AP1M2;HLA-DRB1;HLA-DQB1
Phagosome	21/154	0.000821479	0.012826	0	0	2.33303	16.5748	ITGB1;RAB5B;TFRC;ITGB5;HLA-B;TAP2;HLA-C;TAP1;HLA-A;HLA-F;ACTB;CTSS;HLA-E;C3;TUBB6;HLA-DMA;CANX;HLA-DRA;ITGAV;HLA-DRB1;HLA-DQB1
HIF-1 transcriptional activity in hypoxia	12/66	0.000874857	0.0134797	0	0	3.27405	23.0541	LDHA;NT5E;JUN;PFKFB3;TFRC;CITED2;PGK1;ENO1;FOS;HK2;HK1;MCL1
Propanoate metabolism	8/33	0.000900909	0.0137008	0	0	4.7071	33.0067	LDHB;HADHA;LDHA;ECHS1;SUCLG2;SUCLG1;ACACA;ACAT2
Interleukin-5 signaling pathway	10/49	0.000916925	0.0137656	0	0	3.77483	26.403	JUN;IL6;STAT1;MYC;RPS6;HLA-DRA;PTPN11;FOS;PIK3R1;HLA-DRB1
Fatty acid elongation in mitochondria	44294	0.000946013	0.0140225	0	0	14.68	102.221	HADHA;ACAA2;ECHS1;PPT1
RNA degradation	11/59	0.00114373	0.0167413	0	0	3.37479	22.859	LSM7;PNPT1;XRN1;PAPOLA;SKIV2L;ENO1;LSM5;DCP1A;LSM4;PATL1;LSM3
Glutathione metabolism	10/51	0.00126934	0.0183506	0	0	3.59031	23.9447	GGCT;GSTM3;G6PD;RRM1;IDH1;GSR;IDH2;MGST1;TXNDC12;PGD
Innate immune system	35/319	0.001296	0.0185075	0	0	1.8265	12.1434	UBA7;UNC93B1;TNFAIP3;UBE2L6;HMGB1;CTSS;HERC5;C3;IFIH1;LGALS3;IRAK1;IRAK2;DHX58;UBC;CASP4;TRIM25;IKBKE;DUSP4;JUN;IFNB1;DDX58;ISG15;PPP2R5D;FOS;MAPK13;IRF1;PELI1;SAA1;CDK1;IRF7;TXNIP;CD46;CFB;MYD88;NFKBIB
Cytokines and inflammatory response	8/35	0.00136278	0.0192267	0	0	4.35796	28.7548	IL1A;IL6;CXCL8;IFNB1;IL18;HLA-DRA;CXCL1;HLA-DRB1
Nucleotide metabolism	12/70	0.00149409	0.0208283	0	0	3.0476	19.8284	NT5C3A;DTYMK;NT5E;RRM1;PNP;IMPDH1;CAT;GSR;CMPK1;HPRT1;TYMS;PAICS
Clathrin derived vesicle budding	11/61	0.00152007	0.0209412	0	0	3.23945	21.0208	NAPA;TGOLN2;TFRC;BLOC1S1;SORT1;FTH1;GBF1;HIP1R;CLINT1;AP1M2;FTL
DNA replication	25/207	0.00165905	0.0223062	0	0	2.03075	12.9999	PSMD10;CDKN1A;BUB1B;CENPA;PSMB10;CDC20;RAD21;UBC;POLD2;CENPU;PLK1;PPP2R5A;KIF23;PPP2R5D;PSMB8;NDC80;PSMB9;CCNA2;CENPF;BIRC5;KIF20A;MCM6;SPC24;MAD2L1;SPC25
Thymic stromal lymphopoietin (TSLP) pathway	14/90	0.00166602	0.0223062	0	0	2.7151	17.3694	CD274;CXCL8;TFRC;CCL20;CXCL1;CXCL3;PSMB10;PSMB8;PSMB9;CXCL10;IL6;MYC;IRF1;IDO1
RIG-I-like receptor signaling pathway	12/71	0.00169535	0.0223062	0	0	2.99579	19.1127	IFIH1;CXCL10;CXCL8;DDX58;IFNB1;DHX58;IRF7;TRIM25;ISG15;IKBKE;MAPK13;NFKBIB
Viral myocarditis	12/71	0.00169535	0.0223062	0	0	2.99579	19.1127	HLA-DMA;DAG1;HLA-B;HLA-C;MYH9;HLA-DRA;HLA-A;HLA-F;ACTB;HLA-DRB1;HLA-E;HLA-DQB1
Influenza infection	19/142	0.00178043	0.0231654	0	0	2.28005	14.4348	RPL41;RPL3;RPS8;RPL22;RPS6;RPLP0;RPL35A;RPS3A;RPL7;RPS4X;RPS25;RPS17;POLR2B;RPL27A;CANX;RPS3;RPS20;POLR2J;SLC25A6
AKAP95 role in mitosis and chromosome dynamics	44331	0.00185518	0.0236132	0	0	7.34341	46.1884	CCNB1;PRKAR2A;CDK1;PPP2R5D;NCAPD2
Cyclin A/B1-associated events during G2/M transition	44331	0.00185518	0.0236132	0	0	7.34341	46.1884	CCNA2;CCNB2;CCNB1;PLK1;CDK1
Proteasome degradation	11/63	0.0019921	0.0248562	0	0	3.11452	19.3678	PSMD10;UBA7;UBC;HLA-B;HLA-C;HLA-A;HLA-F;PSMB10;PSMB8;HLA-E;PSMB9
FRA pathway	8/37	0.00199529	0.0248562	0	0	4.05697	25.2221	CCNA2;FOSL1;JUN;IL6;CXCL8;LIF;JUNB;ATF4
Regular glucocorticoid receptor pathway	13/82	0.00202025	0.0249022	0	0	2.77579	17.2225	EGR1;CDKN1A;SMARCC1;JUN;CXCL8;SMARCC2;HDAC1;STAT1;FOS;NR3C1;IL6;KRT17;IRF1
TRAF6 mediated NF-kB activation	44369	0.00207392	0.0252975	0	0	5.51011	34.0432	IFIH1;DDX58;SAA1;TRIM25;HMGB1;NFKBIB
Oocyte meiosis	16/113	0.00221633	0.0266457	0	0	2.4323	14.866	PLK1;PPP2R5A;PPP2R5D;YWHAZ;AURKA;PPP1CA;CDC20;PPP1CB;CCNB2;CCNB1;PTTG1;YWHAQ;CDK1;CALM1;CALM2;MAD2L1
Alpha-6 beta-1 and alpha-6 beta-4 integrin signaling	9/46	0.00222996	0.0266457	0	0	3.57855	21.8498	ITGB1;IL1A;CASP7;YWHAQ;ERBB2;ITGA6;PIK3R1;YWHAZ;EGFR
Validated nuclear estrogen receptor alpha network	11/64	0.00226927	0.0268415	0	0	3.05559	18.6034	C3;CEBPB;JUN;ANP32A;LMO4;HDAC1;MYC;NCOA3;NCOA7;NEDD8;CTSD
TRAF6-mediated IRF7 activation	44407	0.00238235	0.0277427	0	0	4.47382	27.0204	IFIH1;DDX58;IFNB1;IRF1;IRF7;TRIM25;IKBKE
Disease	62/674	0.00250657	0.0277427	0	0	1.50745	9.0279	CDKN1A;RPL3;CXCL8;SH3KBP1;GTF2B;RPLP0;ACTB;RPL7;RPS4X;RPS17;MYC;NELFB;B2M;AP2M1;IGFBP4;RPS8;RPL22;RPS6;ADAM10;RPS3A;HLA-A;PRKAR1A;DDIT3;CANX;ATF3;VPS28;ATF4;SLC25A6;PSMD10;PIK3R1;EGFR;PSMB10;STX10;LDHB;NRAS;POLR2B;PRKAR2A;UBC;RPS3;POLR2J;AP1M2;RPL41;GSN;ODAM;STAT1;XRCC5;BAD;RPL35A;PTPN11;LYZ;KLF4;PSMB8;PSMB9;RPS25;SPCS2;RPL27A;CDK1;SAA1;RPS20;TGFBI;CALM1;FGFR4
Influenza viral RNA transcription and replication	17/125	0.00254283	0.0277427	0	0	2.32157	13.8702	RPL41;RPL3;RPS8;RPL22;RPS6;RPLP0;RPL35A;RPS3A;RPL7;RPS4X;RPS25;RPS17;POLR2B;RPL27A;RPS3;RPS20;POLR2J
B cell survival pathway	44332	0.00255752	0.0277427	0	0	6.67547	39.844	ITGB1;CASP7;BIRC5;FOS;PIK3R1
Control of cell cycle and breast tumor growth by estrogen-responsive protein Efp	44332	0.00255752	0.0277427	0	0	6.67547	39.844	CCNB2;CCNB1;SMURF1;CDK1;TRIM25
Protein kinase A (PKA) at the centrosome	44332	0.00255752	0.0277427	0	0	6.67547	39.844	PRKAR2A;CDK1;PPP2R5D;PKN1;PPP1CA
SREBF and miR-33 in cholesterol and lipid homeostasis	44332	0.00255752	0.0277427	0	0	6.67547	39.844	HMGCS1;SCD;HMGCR;LDLR;SREBF2
Apoptotic DNA fragmentation and tissue homeostasis	44296	0.00255868	0.0277427	0	0	9.78562	58.4032	TOP2A;TOP2B;CASP7;HMGB1
Ran role in mitotic spindle regulation	44296	0.00255868	0.0277427	0	0	9.78562	58.4032	TPX2;KPNA2;AURKA;KIF15
Regulation of NFAT transcription factors	9/47	0.00260439	0.0279793	0	0	3.48419	20.7329	FOSL1;EGR1;JUN;CXCL8;RNF128;SLC3A2;FOS;JUNB;GBP3
Cytosolic DNA-sensing pathway	10/56	0.00264761	0.0281851	0	0	3.1992	18.9843	CXCL10;IL6;DDX58;IFNB1;CCL5;IL18;IRF7;ADAR;IKBKE;NFKBIB
Neurotrophin signaling pathway	17/126	0.0027686	0.0292075	0	0	2.30015	13.5465	ZNF274;JUN;BAD;SORT1;PTPN11;PIK3R1;YWHAZ;MAPK13;NRAS;IRAK1;YWHAQ;IRAK2;CALM1;NFKBIE;CALM2;ATF4;NFKBIB
Alpha-V beta-3 integrin/OPN pathway	44408	0.00290986	0.0302311	0	0	4.28718	25.0356	JUN;GSN;SPP1;PIP5K1A;ITGAV;PIK3R1;FOS
Signaling by TGF-beta receptor complex	11/66	0.00291727	0.0302311	0	0	2.94416	17.1854	PPP1CB;CDKN2B;TGIF2;HDAC1;SMURF1;MYC;UBC;PMEPA1;STRAP;JUNB;PPP1CA
Telomerase regulation	11/67	0.00329293	0.0337289	0	0	2.89143	16.5274	JUN;ZNFX1;HDAC1;XRCC5;MYC;IRF1;PTGES3;FOS;RBBP7;NR2F2;EGFR
Inhibition of cellular proliferation by Gleevec	44371	0.00335206	0.0337289	0	0	4.89736	27.906	JUN;BAD;STAT1;MYC;FOS;PIK3R1
Pyruvate metabolism and citric acid (TCA) cycle	8/40	0.00335283	0.0337289	0	0	3.67604	20.9459	LDHB;FH;LDHA;PDHA1;IDH1;IDH2;SUCLG2;SUCLG1
Mitochondrial pathway of apoptosis: BH3-only Bcl-2 family	14/97	0.00340491	0.0337289	0	0	2.48519	14.1222	PRKCI;JUN;BAD;CTSS;BBC3;PPP1CA;YWHAQ;CAPN2;VDAC3;CDK1;CTSH;VDAC1;CD47;CTSD
Cells and molecules involved in local acute inflammatory response	44333	0.00343428	0.0337289	0	0	6.11885	34.718	ITGB1;C3;IL1A;IL6;CXCL8
Chromatin remodeling by hSWI/SNF ATP-dependent complexes	44333	0.00343428	0.0337289	0	0	6.11885	34.718	SMARCC1;SMARCC2;GTF2B;NR3C1;ACTB
Tryptophan metabolism	10/58	0.00345642	0.0337289	0	0	3.06557	17.3742	CYP2J2;HADHA;ECHS1;MAOB;RNF25;CAT;CYP1B1;DHCR24;ACAT2;IDO1
Cytoplasmic ribosomal proteins	15/108	0.00361734	0.0350075	0	0	2.37699	13.3635	RPL41;RPL3;RPS8;RPL22;RPS6;RPLP0;RPL35A;RPS3A;RPL7;RPS4X;RPS25;RPS17;RPL27A;RPS3;RPS20
Signaling by interleukins	15/109	0.00395285	0.0379409	0	0	2.35158	13.012	STAT1;IL18;PTPN11;PIK3R1;YWHAZ;SOCS3;IL1A;IL6;NRAS;IRAK1;IRAK2;CDK1;PELI1;MAP3K8;MYD88
Senescence and autophagy	14/99	0.00411079	0.0391155	0	0	2.42645	13.3313	JUN;CDKN1A;CEBPB;CXCL8;SERPINB2;GSN;IFNB1;CXCL1;AMBRA1;IL1A;IL6;IFI16;IRF1;IRF7
Fatty acid biosynthesis	44372	0.00417544	0.0391155	0	0	4.63935	25.4169	ACAA2;ECHS1;SCD;ECH1;ACSL4;ACACA
Interferon alpha signaling regulation	44372	0.00417544	0.0391155	0	0	4.63935	25.4169	SOCS3;IFNB1;STAT1;STAT2;PTPN11;USP18
Corticosteroids and cardioprotection	44334	0.00450771	0.0418931	0	0	5.64787	30.5096	ADRB2;PIK3R1;NR3C1;CALM1;CALM2
Cell adhesion molecules (CAMs)	17/133	0.00486088	0.0444695	0	0	2.16053	11.5082	ITGB1;CD274;SDC4;HLA-B;HLA-C;HLA-A;HLA-F;PTPRF;HLA-E;HLA-DMA;ALCAM;HLA-DRA;SDC1;ITGAV;ITGA6;HLA-DRB1;HLA-DQB1
Membrane trafficking	17/133	0.00486088	0.0444695	0	0	2.16053	11.5082	NAPA;COPA;TFRC;SORT1;GBF1;HIP1R;CLINT1;TGOLN2;GJB1;BLOC1S1;FTH1;UBC;CHMP3;AP2M1;VPS28;AP1M2;FTL
Interleukin-7 interactions in immune response	7/34	0.00503572	0.0457119	0	0	3.81021	20.1606	CXCL10;JUN;CXCL11;CXCL8;UBC;CXCL1;CXCL3
Autoimmune thyroid disease	9/52	0.00528277	0.0475856	0	0	3.07823	16.1401	HLA-DMA;HLA-B;HLA-C;HLA-DRA;HLA-A;HLA-F;HLA-DRB1;HLA-E;HLA-DQB1
Signaling events mediated by focal adhesion kinase	10/62	0.00565539	0.0505532	0	0	2.82915	14.6413	ITGB1;JUN;ITGB5;ACTN1;ARHGEF28;CAPN2;ITGAV;PIK3R1;ARHGAP26;VCL
TP53 network	44335	0.00579985	0.0514517	0	0	5.24417	27.0071	CDKN1A;MYC;TNFSF10;PMAIP1;BBC3
Cell cycle: G2/M checkpoint	44374	0.00625609	0.0538668	0	0	4.19706	21.2967	CDKN1A;CCNB1;YWHAQ;PRKDC;PLK1;CDK1
Control of gene expression by vitamin D receptor	44374	0.00625609	0.0538668	0	0	4.19706	21.2967	TOP2B;SMARCC1;SMARCC2;HDAC1;NCOA3;ACTL6A
Glycolysis	44374	0.00625609	0.0538668	0	0	4.19706	21.2967	GPI;PFKFB3;PGK1;PPP2R5D;ENO1;HK1
Mammalian calpain regulation of cell motility	44374	0.00625609	0.0538668	0	0	4.19706	21.2967	ITGB1;PRKAR1A;PRKAR2A;CAPN2;EZR;EGFR
ECM-receptor interaction	12/84	0.00699185	0.0597625	0	0	2.45317	12.1751	ITGB1;ITGB5;SDC4;DAG1;SPP1;SDC1;ITGAV;ITGA6;ITGB6;CD47;HMMR;AGRN
E2F transcription factor network	11/74	0.00713426	0.0605379	0	0	2.5692	12.6992	DHFRP1;CCNA2;CDKN1A;CASP7;RRM1;CBX5;HDAC1;MYC;CDK1;TYMS;MCL1
ID regulation of gene expression	44336	0.00733221	0.0617699	0	0	4.8943	24.0578	CDKN1A;SMARCC1;CXCL8;CXCL1;ITGA6
Inactivation of BCL-2 by BH3-only proteins	44262	0.00751407	0.0626162	0	0	11.0014	53.8075	BAD;PMAIP1;BBC3
TGF-beta receptor activation of SMADs	44375	0.00753961	0.0626162	0	0	4.00607	19.58	PPP1CB;SMURF1;UBC;PMEPA1;STRAP;PPP1CA
Myc active pathway	12/85	0.0076804	0.0628933	0	0	2.41944	11.7804	PRDX3;FOSL1;CCNB1;LDHA;TFRC;MYC;ACTL6A;CDCA7;BIRC5;PMAIP1;ENO1;PTMA
NOD signaling pathway	12/85	0.0076804	0.0628933	0	0	2.41944	11.7804	CASP7;IL6;CXCL8;IRAK1;IRAK2;CCL5;CASP4;IL18;TNFAIP3;CXCL1;MAPK13;NFKBIB
Glycolysis and gluconeogenesis	11/75	0.00789029	0.0641634	0	0	2.52892	12.2453	GPI;LDHB;LDHA;PDHA1;MDH1;PGK1;PGM2;ENO1;HK2;ADH5;HK1
mRNA stability regulation by proteins that bind AU-rich elements	12/86	0.00842097	0.0680066	0	0	2.38661	11.4009	PSMD10;ZFP36;XRN1;ANP32A;UBC;HSPB1;DCP1A;YWHAZ;PSMB10;PSMB8;ZFP36L1;PSMB9
EGF/EGFR signaling pathway	17/141	0.00867645	0.0695899	0	0	2.02028	9.59054	ERRFI1;NDUFA13;PRKCI;JUN;SH3KBP1;STAT1;PEBP1;NEDD8;PTPN11;IQGAP1;PIK3R1;FOS;EGFR;AURKA;PLSCR1;ERBB2;AP2M1
Lipid and lipoprotein metabolism	45/489	0.00903075	0.0719388	0	0	1.50113	7.06601	SLC25A1;IDI1;ECHS1;SLC44A4;SLC44A2;HSD17B4;MSMO1;PIK3R1;HMGCR;AGPAT1;ACACA;PPP1CB;HELZ2;NSDHL;EBP;MED13;SPTLC2;PMVK;PSAP;PIP5K1A;PIP4K2B;LDLR;LBR;FDFT1;FDPS;CERS6;HMGCS1;NCOA3;IDH1;CYP51A1;DHCR24;ACSL4;SUMF2;SREBF2;PPP1CA;SQLE;HADHA;GNPAT;INPP4B;CYP24A1;TBL1XR1;AGPS;PLBD1;SDC1;DHCR7
APC/C activator regulation between G1/S and early anaphase	44337	0.00912551	0.0722025	0	0	4.58816	21.5491	CDC20;CCNB1;UBE2C;PLK1;CDK1
Activation of mRNA upon binding of the cap-binding complex and eIFs, and subsequent binding to 43S	9/57	0.00971763	0.0763714	0	0	2.75684	12.7747	RPS4X;RPS25;RPS17;RPS8;RPS6;RPS3;RPS3A;RPS20;EIF4B
Leptin influence on immune response	14/110	0.0103955	0.0811539	0	0	2.14715	9.80472	TFRC;LIF;CXCL1;FOS;LYZ;CTSS;CXCL16;IFIT2;SOCS3;IL6;ALCAM;OAS2;CCL5;TNFSF10
Peroxisome	11/78	0.0105356	0.0815691	0	0	2.4153	10.9968	GNPAT;PRDX5;ABCD3;IDH1;ECH1;AGPS;CAT;PMVK;IDH2;HSD17B4;ACSL4
Butanoate metabolism	44377	0.0106576	0.0815691	0	0	3.67184	16.6756	HADHA;ECHS1;PDHA1;AKR1B10;HMGCS1;ACAT2
Signaling pathway from G-protein families	44377	0.0106576	0.0815691	0	0	3.67184	16.6756	JUN;PRKAR1A;PRKAR2A;FOS;CALM1;CALM2
FAS pathway and stress induction of heat shock protein regulation	7/39	0.0109086	0.0824129	0	0	3.21401	14.5215	IL1A;CASP7;JUN;PRKDC;HSPB1;LMNB2;LMNB1
Tricarboxylic acid (TCA) cycle	7/39	0.0109086	0.0824129	0	0	3.21401	14.5215	FH;PDHA1;MDH1;IDH1;IDH2;SUCLG2;SUCLG1
Epstein-Barr virus LMP1 signaling	44338	0.0111995	0.083137	0	0	4.31803	19.3961	CXCL8;IRAK1;CCL20;IFNB1;CCL5
Smooth muscle contraction	44338	0.0111995	0.083137	0	0	4.31803	19.3961	ITGB5;TPM4;TPM1;CALM1;VCL
Signaling by EGFR in cancer	14/111	0.0112175	0.083137	0	0	2.1249	9.54141	CDKN1A;SH3KBP1;BAD;ADAM10;PTPN11;PIK3R1;EGFR;NRAS;PRKAR1A;PRKAR2A;UBC;CDK1;CALM1;AP2M1
Eosinophils in the chemokine network of allergy	44263	0.0114549	0.0833149	0	0	8.80063	39.333	CCL5;HLA-DRA;HLA-DRB1
SREBP control of lipid biosynthesis	44263	0.0114549	0.0833149	0	0	8.80063	39.333	HMGCS1;LDLR;SREBF2
Shuttle for transfer of acetyl groups from mitochondria to the cytosol	44263	0.0114549	0.0833149	0	0	8.80063	39.333	SLC25A1;PDHA1;MDH1
Deadenylation-dependent mRNA decay	8/49	0.011841	0.0850661	0	0	2.86772	12.7218	LSM7;XRN1;LSM5;DCP1A;LSM4;PATL1;EIF4B;LSM3
Muscle contraction	8/49	0.011841	0.0850661	0	0	2.86772	12.7218	ITGB5;TPM4;TNNT1;TPM1;TCAP;VIM;CALM1;VCL
Caspase cascade in apoptosis	9/59	0.0121167	0.0865163	0	0	2.64628	11.6785	CASP7;GSN;CASP4;TNFSF10;TNFRSF10B;TNFRSF10A;VIM;LMNB2;LMNB1
Mitotic G1-G1/S phases	16/135	0.0124722	0.0882982	0	0	1.98029	8.68211	PSMD10;TOP2A;CDKN1A;CDKN2B;HDAC1;TYMS;PSMB10;PSMB8;PSMB9;DHFR;CCNA2;CCNB1;MYC;UBC;CDK1;MCM6
Stathmin and breast cancer resistance to antimicrotubule agents	6/31	0.0125171	0.0882982	0	0	3.52478	15.4408	CCNB1;PRKAR1A;PRKAR2A;CDK1;MAPK13;UHMK1
Cardiac muscle contraction	11/80	0.0126448	0.0886651	0	0	2.34504	10.249	COX8A;COX7A2L;TPM4;UQCRQ;TPM1;COX7A2;ATP1A1;UQCR10;ATP1B1;COX7C;UQCRH
Repression of pain sensation by the transcriptional regulator DREAM	44301	0.0128641	0.0896659	0	0	5.33619	23.2301	JUN;PRKAR1A;PRKAR2A;FOS
Selenium pathway	9/60	0.0134697	0.0933314	0	0	2.59426	11.1743	PRDX3;SERPINA3;PRDX2;PRDX5;IL6;CAT;GSR;SAA1;LDLR
Signaling events mediated by PRL	44339	0.0135728	0.0934924	0	0	4.07793	17.5338	ITGB1;CCNA2;EGR1;PTP4A2;CDKN1A
Glucose metabolism	9/61	0.0149314	0.101937	0	0	2.54423	10.6967	SLC25A1;GPI;PFKFB3;MDH1;PGK1;PGM2;PPP2R5D;ENO1;CALM1
TGF-beta signaling pathway	20/185	0.0149728	0.101937	0	0	1.78651	7.50605	ITGB1;KLF10;JUN;SMURF1;HDAC1;STAT1;LIF;PIK3R1;FOS;MAPK13;PPP1CA;CCNB2;MYC;PRKAR2A;CDK1;SPP1;STRAP;ITGB6;JUNB;ATF3
ATM-dependent DNA damage response	11/82	0.0150601	0.101938	0	0	2.27874	9.56091	FOSL1;CDKN1A;JUN;BAD;MYC;WNT7B;CAT;ERBB2;PMAIP1;HMGB1;LDLR
TWEAK signaling pathway	7/42	0.0162131	0.106631	0	0	2.93805	12.1105	CASP7;JUN;IL6;HDAC1;CCL5;RELB;NFKBIB
Ras-independent pathway in NK cell-mediated cytotoxicity	44340	0.0162624	0.106631	0	0	3.86309	15.9117	ITGB1;IL18;HLA-A;PIK3R1;B2M
TAK1 activates NF-kappaB by phosphorylation and activation of IKK complex	44340	0.0162624	0.106631	0	0	3.86309	15.9117	IRAK1;IRAK2;SAA1;HMGB1;NFKBIB
Amino acid biosynthesis and interconversion (transamination)	44302	0.0162997	0.106631	0	0	4.89124	20.1353	GLUD1;OAT;PSAT1;ALDH18A1
Interleukin-10 anti-inflammatory signaling pathway	44302	0.0162997	0.106631	0	0	4.89124	20.1353	IL1A;IL6;STAT1;BLVRB
p75 neurotrophin receptor signaling via NF-kB	44302	0.0162997	0.106631	0	0	4.89124	20.1353	PRKCI;IRAK1;UBC;MYD88
Cell cycle checkpoints	14/117	0.0172633	0.112308	0	0	2.00048	8.12027	PSMD10;CDKN1A;UBE2C;BUB1B;PSMB10;PSMB8;PSMB9;CDC20;CCNB2;CCNB1;UBC;CDK1;MCM6;MAD2L1
Beta-3 integrin cell surface interactions	7/43	0.0183281	0.118576	0	0	2.85628	11.4232	SDC4;SPP1;SDC1;ITGAV;HMGB1;CD47;TGFBI
Actin cytoskeleton regulation	23/226	0.0186606	0.120063	0	0	1.67046	6.65068	ITGB1;GSN;ITGB5;ACTN1;IQGAP1;PIK3R1;GNG12;IQGAP3;ACTB;EGFR;PPP1CA;PPP1CB;NRAS;PIP5K1A;MYH9;PIP4K2B;ITGAV;ITGA6;ITGB6;EZR;FGFR4;VCL;PFN2
DARPP-32 events	44341	0.0192842	0.122238	0	0	3.66974	14.4899	PRKAR1A;PRKAR2A;PPP2R5D;CALM1;PPP1CA
SHC1 events in ERBB2 signaling	44341	0.0192842	0.122238	0	0	3.66974	14.4899	NRAS;ERBB2;CDK1;EGFR;EREG
C-Myb transcription factor network	11/85	0.0193118	0.122238	0	0	2.186	8.62824	CDKN1A;CEBPB;COPA;CCNB1;NRAS;CEBPD;CBX4;MYC;IQGAP1;LYZ;ETS2
Integrin beta-5 pathway	44303	0.0202582	0.12754	0	0	4.51475	17.6039	ITGB5;SDC1;ITGAV;ITGB6
ERBB2/ERBB3 signaling events	7/44	0.0206294	0.128665	0	0	2.77894	10.7852	NRAS;JUN;BAD;ERBB2;PTPN11;PIK3R1;FOS
Binding of chemokines to chemokine receptors	8/54	0.0206567	0.128665	0	0	2.55533	9.91396	CXCL10;CXCL11;CXCL8;CCL20;CCL5;CXCL1;CXCL3;CXCL16
ERK1/ERK2 MAPK pathway	9/65	0.0219592	0.134574	0	0	2.36199	9.01943	ITGB1;DUSP4;NRAS;RPS6KC1;BAD;MYC;MAP3K8;PPP2R5D;EGFR
EGF receptor (ErbB1) signaling pathway	6/35	0.0222273	0.134574	0	0	3.03795	11.5638	NRAS;GSN;STAT1;PTPN11;PIK3R1;EGFR
MEF2D role in T cell apoptosis	6/35	0.0222273	0.134574	0	0	3.03795	11.5638	HDAC1;CAPN2;HLA-DRA;CALM1;CALM2;HLA-DRB1
Nef-mediated downregulation of MHC class I complex cell surface expression	44265	0.0222949	0.134574	0	0	6.28549	23.9062	HLA-A;B2M;AP1M2
Purine catabolism	44265	0.0222949	0.134574	0	0	6.28549	23.9062	NT5E;PNP;CAT
TRAF6-mediated IRF7 activation in TLR7/8 or 9 signaling	44265	0.0222949	0.134574	0	0	6.28549	23.9062	IRAK1;IRF7;MYD88
Mitotic G2-G2/M phases	11/87	0.0226015	0.134648	0	0	2.12825	8.0655	CEP57;CCNA2;CCNB2;NEDD1;PCM1;CCNB1;CETN2;CEP70;PLK1;CDK1;NEK2
Inhibition of activated T cell apoptosis by neuropeptides VIP and PACAP	44342	0.0226521	0.134648	0	0	3.4948	13.2366	PRKAR1A;MYC;PRKAR2A;CALM1;CALM2
Integrin family cell surface interactions	44342	0.0226521	0.134648	0	0	3.4948	13.2366	ITGB1;ITGB5;ITGAV;ITGA6;ITGB6
Interleukin-3 signaling pathway	7/45	0.0231242	0.136073	0	0	2.70566	10.1919	JUN;CXCL8;YWHAQ;BAD;PTPN11;PIK3R1;FOS
RhoA signaling pathway	7/45	0.0231242	0.136073	0	0	2.70566	10.1919	ITGB1;JUN;PIP5K1A;FOS;PKN1;EZR;VCL
Retinoblastoma protein regulation	9/66	0.0240341	0.14072	0	0	2.32043	8.65122	CCNA2;BRD2;CDKN1A;ELF1;CEBPB;JUN;CEBPD;CBX4;HDAC1
Bone remodeling	44304	0.0247584	0.142118	0	0	4.19204	15.5047	FOSL1;IFNB1;FOS;IRF9
Effect of METS on macrophage differentiation	44304	0.0247584	0.142118	0	0	4.19204	15.5047	JUN;FOS;ETV3;ETS2
Nucleotide di- and triphosphate biosynthesis and interconversion	44304	0.0247584	0.142118	0	0	4.19204	15.5047	DTYMK;RRM1;GSR;CMPK1
Pertussis toxin-insensitive CCR5 signaling in macrophage	44304	0.0247584	0.142118	0	0	4.19204	15.5047	JUN;FOS;CALM1;CALM2
GM-CSF-mediated signaling events	6/36	0.0252745	0.143672	0	0	2.93653	10.8004	NRAS;STAT1;PTPN11;PIK3R1;FOS;YWHAZ
PI3K/PLC/TRK pathway	6/36	0.0252745	0.143672	0	0	2.93653	10.8004	EGR1;NRAS;YWHAQ;BAD;PIK3R1;YWHAZ
Pyrimidine metabolism	12/100	0.025711	0.145447	0	0	2.00542	7.34151	NT5C3A;DTYMK;NT5E;RRM1;PNP;PNPT1;POLR2B;POLD2;CMPK1;CMPK2;TYMS;POLR2J
Kinesins	44343	0.0263784	0.147091	0	0	3.33577	12.1262	RACGAP1;KIF4A;KIF23;KIF20A;KIF15
Oxidative stress	44343	0.0263784	0.147091	0	0	3.33577	12.1262	GSR;CAT;MGST1;FOS;JUNB
TWEAK regulation of gene expression	44343	0.0263784	0.147091	0	0	3.33577	12.1262	CXCL10;IL6;CXCL8;CCL5;SPP1
Mechanism of gene regulation by peroxisome proliferators via PPAR-alpha	8/57	0.0277624	0.154075	0	0	2.3985	8.59639	JUN;CITED2;DUSP1;PRKAR1A;MYC;PRKAR2A;HSD17B4;PIK3R1
Interleukin-23-mediated signaling events	6/37	0.0285875	0.157905	0	0	2.84165	10.1015	SOCS3;IL6;STAT1;IL18;CXCL1;PIK3R1
Recruitment of NuMA to mitotic centrosomes	44266	0.0292236	0.159417	0	0	5.49951	19.4286	NEDD1;CCNB1;CDK1
Signaling by ERBB2	12/102	0.0294706	0.159417	0	0	1.96064	6.91001	CDKN1A;NRAS;PRKAR1A;BAD;PRKAR2A;UBC;ERBB2;CDK1;PIK3R1;CALM1;EGFR;EREG
Calcineurin in effects in keratinocyte differentiation	44305	0.029814	0.159417	0	0	3.91237	13.7433	CDKN1A;MARCKS;CALM1;CALM2
Destabilization of mRNA by butyrate response factor 1 (BRF1)	44305	0.029814	0.159417	0	0	3.91237	13.7433	ZFP36;XRN1;DCP1A;ZFP36L1
Inhibition of T cell receptor signaling by activated Csk	44305	0.029814	0.159417	0	0	3.91237	13.7433	PRKAR1A;PRKAR2A;HLA-DRA;HLA-DRB1
Signaling by constitutively active EGFR	44305	0.029814	0.159417	0	0	3.91237	13.7433	NRAS;UBC;PIK3R1;EGFR
Telomeres, telomerase, cellular aging, and immortality	44305	0.029814	0.159417	0	0	3.91237	13.7433	XRCC5;MYC;PPP2R5D;EGFR
Cell cycle: G1/S checkpoint	44344	0.0304738	0.16147	0	0	3.19057	11.1379	DHFR;CDKN1A;CDKN2B;HDAC1;CDK1
TRAIL signaling pathway	44344	0.0304738	0.16147	0	0	3.19057	11.1379	TNFSF10;TNFRSF10B;TNFRSF10A;PIK3R1;TNFRSF10D
Fas signaling pathway	13/115	0.0321503	0.168195	0	0	1.87442	6.44299	CXCL8;PRKDC;HSPB1;ADRB2;PIK3R1;ACTB;EGFR;MAPK13;IL1A;CASP7;CD47;EZR;MYD88
Trefoil factor initiation of mucosal healing	6/38	0.0321738	0.168195	0	0	2.7527	9.45993	ITGB1;CASP7;BAD;ERBB2;PIK3R1;EGFR
p38 alpha/beta MAPK downstream pathway	6/38	0.0321738	0.168195	0	0	2.7527	9.45993	CEBPB;JUN;KRT19;DDIT3;HSPB1;USF1
Endocytosis	20/201	0.0330977	0.172255	0	0	1.62718	5.5459	PRKCI;RAB5B;TFRC;SH3KBP1;SMURF1;HLA-B;HLA-C;HLA-A;ADRB2;ASAP2;HLA-F;EGFR;RAB11A;HLA-E;PIP5K1A;CHMP3;FGFR4;LDLR;VPS28;AP2M1
MicroRNA regulation of DNA damage response	9/70	0.0337307	0.174773	0	0	2.16781	7.34745	CCNB2;CDKN1A;CCNB1;MYC;CCNG1;CDK1;PMAIP1;TNFRSF10B;BBC3
ADP-ribosylation factor	44345	0.034947	0.17885	0	0	3.05746	10.2545	ARFGEF1;COPA;GBF1;ASAP2;ARHGAP5
GATA3-mediated activation of Th2 cytokine expression	44306	0.0354345	0.17885	0	0	3.66765	12.2502	IL1A;PRKAR1A;PRKAR2A;JUNB
Hypertrophy pathway	44306	0.0354345	0.17885	0	0	3.66765	12.2502	IL1A;IL18;ADAM10;ATF3
N-glycan antennae elongation in the medial/trans-Golgi	44306	0.0354345	0.17885	0	0	3.66765	12.2502	FUT8;MGAT4B;B4GALT4;B4GALT5
Peroxisomal lipid metabolism	44306	0.0354345	0.17885	0	0	3.66765	12.2502	GNPAT;IDH1;AGPS;HSD17B4
Activation of NOXA and translocation to mitochondria	44232	0.0358923	0.17885	0	0	9.77186	32.5133	PMAIP1;BBC3
Beta-oxidation of lauroyl-CoA to decanoyl-CoA	44232	0.0358923	0.17885	0	0	9.77186	32.5133	HADHA;ECHS1
Chk1/Chk2(Cds1)-mediated inactivation of cyclin B-Cdk1 complex	44232	0.0358923	0.17885	0	0	9.77186	32.5133	CCNB1;CDK1
Cyclin B2-mediated events	44232	0.0358923	0.17885	0	0	9.77186	32.5133	CCNB2;CDK1
Mitochondrial pathway of apoptosis: multidomain Bcl-2 family	9/71	0.0365229	0.181222	0	0	2.13273	7.05894	UBL5;PRKCI;YWHAQ;KRT17;UBD;UBC;CAPN2;TMBIM6;PARK7
Caspase-mediated cleavage of cytoskeletal proteins	44267	0.0371514	0.182026	0	0	4.88819	16.0956	CASP7;GSN;VIM
NF-kappaB activation through FADD/RIP-1 pathway	44267	0.0371514	0.182026	0	0	4.88819	16.0956	IFIH1;DDX58;TRIM25
Phospholipase C epsilon pathway	44267	0.0371514	0.182026	0	0	4.88819	16.0956	PRKAR1A;PRKAR2A;ADRB2
p53 activity regulation	13/118	0.0384938	0.187818	0	0	1.82057	5.93006	CDKN1A;CSE1L;TNFRSF10B;NEDD8;BBC3;CCNA2;CCNB2;CCNB1;PERP;CCNG1;CDK1;PMAIP1;GTSE1
Costimulation by the CD28 family	9/72	0.0394691	0.190251	0	0	2.09876	6.7837	CD274;PPP2R5A;HLA-DRA;MAP3K8;PPP2R5D;PTPN11;PIK3R1;HLA-DRB1;HLA-DQB1
FGF signaling pathway	8/61	0.0396421	0.190251	0	0	2.217	7.15618	JUN;SDC4;STAT1;SPP1;PTPN11;FOS;PIK3R1;FGFR4
Myometrial relaxation and contraction pathways	16/155	0.0396815	0.190251	0	0	1.69354	5.46482	JUN;IGFBP4;FOS;GNG12;YWHAZ;ACTB;ETS2;IL6;YWHAQ;PRKAR1A;PRKAR2A;GNB4;CALM1;CALM2;ATF3;ATF4
Interleukin-2/STAT5 pathway	44346	0.0398049	0.190251	0	0	2.93501	9.46178	CCNA2;ELF1;MYC;PTPN11;PIK3R1
PDGFA signaling pathway	44346	0.0398049	0.190251	0	0	2.93501	9.46178	JUN;STAT1;PIK3R1;FOS;EGFR
IGF1 signaling pathway	44307	0.0416248	0.196543	0	0	3.45172	10.9732	JUN;PTPN11;FOS;PIK3R1
Inactivation of APC/C via direct inhibition of the APC/C complex	44307	0.0416248	0.196543	0	0	3.45172	10.9732	CDC20;UBE2C;BUB1B;MAD2L1
T cell activation co-stimulatory signal	44307	0.0416248	0.196543	0	0	3.45172	10.9732	HLA-DRA;PTPN11;PIK3R1;HLA-DRB1
Type I interferon (interferon-alpha/beta) pathway	7/51	0.0425061	0.199898	0	0	2.33596	7.37721	PTP4A2;IFNB1;STAT1;STAT2;PTPN11;PTPRF;IRF9
Transcriptional activity of SMAD2/SMAD3-SMAD4 heterotrimer	6/41	0.0446351	0.207703	0	0	2.51635	7.82393	CDKN2B;TGIF2;HDAC1;MYC;UBC;JUNB
Gluconeogenesis	44347	0.0450526	0.207703	0	0	2.82197	8.7479	SLC25A1;GPI;MDH1;PGK1;ENO1
PD-1 signaling	44347	0.0450526	0.207703	0	0	2.82197	8.7479	CD274;HLA-DRA;PTPN11;HLA-DRB1;HLA-DQB1
Prostaglandin biosynthesis and regulation	44347	0.0450526	0.207703	0	0	2.82197	8.7479	PTGER4;ANXA2;ANXA4;ANXA5;S100A6
Ras family activation regulation	44347	0.0450526	0.207703	0	0	2.82197	8.7479	LGALS3;NRAS;LGALS1;DAB2IP;RASAL1
Adipogenesis	14/133	0.0452766	0.207917	0	0	1.73002	5.35434	CDKN1A;CEBPB;CEBPD;STAT1;STAT2;LIF;AHR;NR3C1;ZMPSTE24;SOCS3;IL6;SCD;DDIT3;NAMPT
Advanced glycosylation endproduct receptor signaling	44268	0.0460574	0.208666	0	0	4.39914	13.54	LGALS3;SAA1;HMGB1
N-glycan trimming in the ER and calnexin/calreticulin cycle	44268	0.0460574	0.208666	0	0	4.39914	13.54	CANX;MLEC;UGGT1
Signal regulatory protein (SIRP) family interactions	44268	0.0460574	0.208666	0	0	4.39914	13.54	PTPN11;CD47;SKAP2
Apoptotic execution phase	7/52	0.0465197	0.208666	0	0	2.28393	7.00681	CASP7;GSN;STK26;DSG2;HMGB1;VIM;LMNB1
Interleukin-2 receptor beta chain in T cell activation	7/52	0.0465197	0.208666	0	0	2.28393	7.00681	SOCS3;CCNB1;BAD;MYC;FOS;PIK3R1;NMI
Pyruvate metabolism	7/52	0.0465197	0.208666	0	0	2.28393	7.00681	LDHB;LDHA;PDHA1;MDH1;GLO1;ACACA;ACAT2
Folate metabolism	8/63	0.046687	0.208666	0	0	2.13616	6.5458	DHFR;SERPINA3;IL6;AHCY;MTHFD1;CAT;SAA1;LDLR
Nephrin interactions	44308	0.048386	0.214621	0	0	3.25978	9.87239	ACTN1;IQGAP1;PIK3R1;CD2AP
Nitric oxide signaling pathway	44308	0.048386	0.214621	0	0	3.25978	9.87239	PRKAR1A;PRKAR2A;CALM1;CALM2
Arrhythmogenic right ventricular cardiomyopathy (ARVC)	9/75	0.049261	0.215727	0	0	2.00304	6.0304	ITGB1;ITGB5;ACTN1;DAG1;ITGAV;DSG2;ITGA6;ITGB6;ACTB
Bladder cancer	6/42	0.0493721	0.215727	0	0	2.44632	7.35944	CDKN1A;NRAS;CXCL8;MYC;ERBB2;EGFR
Fatty acid metabolism	6/42	0.0493721	0.215727	0	0	2.44632	7.35944	HADHA;ACAA2;ECHS1;ACSL4;ACAT2;ADH5
Signaling events mediated by T cell protein tyrosine phosphatase (TC-PTP)	6/42	0.0493721	0.215727	0	0	2.44632	7.35944	ITGB1;LMAN1;STAT1;PIK3R1;KPNA2;EGFR
Alpha-synuclein signaling	5/32	0.0506933	0.218561	0	0	2.71731	8.10291	MAOB;BAD;PPP2R5D;PARK7;KLK6
Syndecan 4 pathway	5/32	0.0506933	0.218561	0	0	2.71731	8.10291	ITGB1;SDC4;MDK;CCL5;ACTN1
Androgen receptor regulation of biosynthesis and transcription	7/53	0.0507674	0.218561	0	0	2.23416	6.65891	EGR1;SMARCC1;JUN;HDAC1;EHMT2;PKN1;NR3C1
Protein folding	7/53	0.0507674	0.218561	0	0	2.23416	6.65891	TUBB6;VBP1;TBCC;SKIV2L;FKBP9;PFDN4;ACTB
Activation of C3 and C5	44233	0.0515848	0.219657	0	0	7.3285	21.7256	C3;CFB
Low-density lipoprotein (LDL) pathway during atherogenesis	44233	0.0515848	0.219657	0	0	7.3285	21.7256	IL6;LDLR
Vitamin B6 metabolism	44233	0.0515848	0.219657	0	0	7.3285	21.7256	PDXK;PSAT1
Interleukin-12-mediated signaling events	8/65	0.0545025	0.225764	0	0	2.06098	5.99645	STAT1;IL18;HLA-DRA;FOS;HLA-A;B2M;HLA-DRB1;RELB
Kit receptor signaling pathway	7/54	0.055252	0.225764	0	0	2.1865	6.33179	BAD;STAT1;RPS6;PTPN11;FOS;PIK3R1;JUNB
BAD phosphorylation mediated by IGF1R signaling	44309	0.0557151	0.225764	0	0	3.08805	8.91675	BAD;PRKAR1A;PRKAR2A;PIK3R1
Collagen binding in corneal epithelia mediated by Erk and PI-3 Kinase	44309	0.0557151	0.225764	0	0	3.08805	8.91675	ITGB1;GSN;PIK3R1;ARHGAP5
Cyclins and cell cycle regulation	44309	0.0557151	0.225764	0	0	3.08805	8.91675	CDKN1A;CDKN2B;CCNB1;CDK1
Interleukin-11 pathway	44309	0.0557151	0.225764	0	0	3.08805	8.91675	SOCS3;JUN;BIRC5;FOS
Post-elongation processing of intronless pre-mRNA	44309	0.0557151	0.225764	0	0	3.08805	8.91675	NUDT21;PAPOLA;SNRPE;SNRPD3
Progesterone-initiated oocyte maturation	44309	0.0557151	0.225764	0	0	3.08805	8.91675	CCNB1;PRKAR1A;PRKAR2A;CDK1
Proximal tubule bicarbonate reclamation	44309	0.0557151	0.225764	0	0	3.08805	8.91675	GLUD1;MDH1;ATP1A1;ATP1B1
Rho cell motility signaling pathway	44309	0.0557151	0.225764	0	0	3.08805	8.91675	GSN;PIP5K1A;ARHGAP5;VCL
Adhesion and diapedesis of lymphocytes	44269	0.0559108	0.225764	0	0	3.999	11.5331	ITGB1;IL1A;CXCL8
CARM1 transcriptional regulation by protein methylation	44269	0.0559108	0.225764	0	0	3.999	11.5331	PRKAR1A;NCOA3;PRKAR2A
Complement cascade regulation	44269	0.0559108	0.225764	0	0	3.999	11.5331	C3;CD46;CFB
Interferon gamma signaling regulation	44269	0.0559108	0.225764	0	0	3.999	11.5331	SOCS3;STAT1;PTPN11
T cell receptor/Ras pathway	44269	0.0559108	0.225764	0	0	3.999	11.5331	NRAS;MAP3K8;FOS
Mitochondrial pathway of apoptosis: caspases	9/77	0.0566078	0.227117	0	0	1.94392	5.58218	CASP7;KRT19;GSN;ANP32A;CAPN2;HSPB1;BIRC5;XAF1;PTMA
Factors involved in megakaryocyte development and platelet production	13/125	0.0566337	0.227117	0	0	1.70614	4.89859	CBX5;HDAC1;IFNB1;JMJD1C;KIF23;KIF15;RACGAP1;PRKAR1A;PRKAR2A;KIF4A;IRF1;IRF7;KIF20A
TNF-alpha signaling pathway	11/101	0.0577751	0.230903	0	0	1.79584	5.12029	PRKCI;JUN;IL6;CASP7;BAD;STAT1;PLK1;TNFAIP3;MAP3K8;NFKBIE;NFKBIB
Beta-1 integrin cell surface interactions	8/66	0.058705	0.233822	0	0	2.02534	5.7423	ITGB1;MDK;SPP1;ITGAV;ITGA6;TGFBI;NPNT;TGM2
HNF3A pathway	6/44	0.0597395	0.235538	0	0	2.31732	6.52966	CEBPB;JUN;SERPINA1;NCOA3;FOS;NR2F2
PI3K events in ERBB2 signaling	6/44	0.0597395	0.235538	0	0	2.31732	6.52966	CDKN1A;BAD;ERBB2;PIK3R1;EGFR;EREG
Valine, leucine and isoleucine degradation	6/44	0.0597395	0.235538	0	0	2.31732	6.52966	HADHA;ACAA2;ECHS1;HMGCS1;MCCC1;ACAT2
TAp63 pathway	7/55	0.0599754	0.235675	0	0	2.14084	6.02393	CDKN1A;YWHAQ;PERP;PLK1;PMAIP1;AEN;BBC3
T cell receptor signaling pathway	14/139	0.0612881	0.240028	0	0	1.64644	4.59715	JUN;PIK3R1;FOS;ASAP2;ARHGAP5;MAPK13;NRAS;HLA-DRA;MAP3K8;CALM1;NFKBIE;CALM2;HLA-DRB1;NFKBIB
Integrated breast cancer pathway	15/152	0.0624884	0.243913	0	0	1.60977	4.46352	JUN;HDAC1;BAD;STAT1;NCOA3;PLK1;AHR;HMGCR;BACH1;EGFR;AURKA;MSH6;MYC;DAG1;RPP38
Endogenous Toll-like receptor signaling	44310	0.0636057	0.245007	0	0	2.93349	8.08192	IRAK1;IRAK2;HMGB1;MYD88
NF-kappaB signaling pathway	44310	0.0636057	0.245007	0	0	2.93349	8.08192	IL1A;IRAK1;TNFAIP3;MYD88
Nicotinate and nicotinamide metabolism	44310	0.0636057	0.245007	0	0	2.93349	8.08192	NT5C3A;NT5E;PNP;NAMPT
Protein export	44310	0.0636057	0.245007	0	0	2.93349	8.08192	SRP9P1;SPCS2;SRP14;SRP9
p73 transcription factor network	9/79	0.0646275	0.248127	0	0	1.88818	5.17194	CCNA2;CDKN1A;CCNB1;SERPINA1;MYC;PLK1;CDK1;AEN;BBC3
HNF3B pathway	6/45	0.0653726	0.248543	0	0	2.25778	6.15844	CEBPB;CEBPD;TFRC;HMGCS1;HNF1B;NR3C1
Interleukin-12/STAT4 pathway	6/45	0.0653726	0.248543	0	0	2.25778	6.15844	JUN;IRF1;IL18;HLA-DRA;FOS;HLA-DRB1
Wnt interactions in lipid metabolism and immune response	6/45	0.0653726	0.248543	0	0	2.25778	6.15844	KLF10;MMP7;DUSP1;MYC;CXCL1;FOS
Activation of IRF3/IRF7 mediated by TBK1/IKK epsilon	44270	0.0666725	0.248642	0	0	3.66556	9.92619	UBC;IRF7;IKBKE
Glycosaminoglycan biosynthesis: keratan sulfate	44270	0.0666725	0.248642	0	0	3.66556	9.92619	FUT8;B3GNT2;B4GALT4
Mu-calpain pathway	44270	0.0666725	0.248642	0	0	3.66556	9.92619	ITGB1;ACTN1;EZR
PRC2 complex long-term gene silencing through modification of histone tails	44270	0.0666725	0.248642	0	0	3.66556	9.92619	CBX4;HDAC1;RBBP7
Spliceosomal assembly	44270	0.0666725	0.248642	0	0	3.66556	9.92619	SNRPD2;SNRPE;SNRPD3
Validated nuclear estrogen receptor beta network	44270	0.0666725	0.248642	0	0	3.66556	9.92619	C3;NCOA3;NEDD8
CD8/T cell receptor downstream pathway	8/68	0.067708	0.250253	0	0	1.95762	5.27099	FOSL1;EGR1;NRAS;JUN;FOS;HLA-A;B2M;JUNB
Epithelial cell signaling in Helicobacter pylori infection	8/68	0.067708	0.250253	0	0	1.95762	5.27099	JUN;CXCL8;CCL5;ADAM10;CXCL1;PTPN11;EGFR;MAPK13
Chagas disease	11/104	0.0684309	0.250253	0	0	1.73763	4.6602	C3;JUN;IL6;CXCL8;IRAK1;IFNB1;CCL5;PIK3R1;FOS;MYD88;MAPK13
Interleukin-4 signaling pathway	11/104	0.0684309	0.250253	0	0	1.73763	4.6602	SOCS3;CEBPB;BAD;STAT1;HLA-DRA;BIRC5;PTPN11;PIK3R1;FOS;PARP14;HLA-DRB1
Arachidonate epoxygenase/epoxide hydrolase pathway	44234	0.0692131	0.250253	0	0	5.86249	15.6562	COX8A;CYP2J2
Cation-coupled chloride cotransporters	44234	0.0692131	0.250253	0	0	5.86249	15.6562	SLC12A2;SLC12A7
FYVE-finger proteins in vesicle transport	44234	0.0692131	0.250253	0	0	5.86249	15.6562	TFRC;EGFR
Interleukin-1 processing	44234	0.0692131	0.250253	0	0	5.86249	15.6562	IL1A;IL18
Phase I of biological oxidations: non-cytochrome P450 enzymes	44234	0.0692131	0.250253	0	0	5.86249	15.6562	ESD;LIPA
PDGFB signaling pathway	13/129	0.0692415	0.250253	0	0	1.64695	4.39762	ACTR2;JUN;STAT1;PTPN11;IQGAP1;PIK3R1;FOS;YWHAZ;SLC9A3R1;NRAS;YWHAQ;MYC;ITGAV
Integrated cancer pathway	5/35	0.0699797	0.250422	0	0	2.44519	6.50309	MSH6;BAD;STAT1;PLK1;CDK1
Interleukin-7 signaling pathway	5/35	0.0699797	0.250422	0	0	2.44519	6.50309	BAD;STAT1;MYC;PIK3R1;NMI
PIK3C1/AKT pathway	5/35	0.0699797	0.250422	0	0	2.44519	6.50309	CDKN1A;YWHAQ;PRKDC;BAD;YWHAZ
SHP2 signaling	7/57	0.0701438	0.250422	0	0	2.05498	5.46052	NRAS;IL6;LMO4;STAT1;PTPN11;PIK3R1;EGFR
Alpha-9 beta-1 integrin pathway	44311	0.0720479	0.253358	0	0	2.79365	7.34849	ITGB1;SPP1;SAT1;TGM2
Basigin interactions	44311	0.0720479	0.253358	0	0	2.79365	7.34849	ITGB1;SLC3A2;ITGA6;ATP1B1
Ck1/Cdk5 regulation by type 1 glutamate receptors	44311	0.0720479	0.253358	0	0	2.79365	7.34849	PRKAR1A;PRKAR2A;PPP2R5D;PPP1CA
G0 and early G1 pathway	44311	0.0720479	0.253358	0	0	2.79365	7.34849	TOP2A;CCNA2;HDAC1;CDK1
TPO signaling pathway	44311	0.0720479	0.253358	0	0	2.79365	7.34849	JUN;STAT1;PIK3R1;FOS
Glycogen metabolism	5/36	0.0771902	0.267048	0	0	2.36618	6.06093	PPP2R5A;PPP2R5D;PPP2R3A;CALM1;CALM2
Ion transport by P-type ATPases	5/36	0.0771902	0.267048	0	0	2.36618	6.06093	ATP8B1;ATP11B;ATP1A1;ATP1B1;ATP9A
Transport to the Golgi and subsequent modification	5/36	0.0771902	0.267048	0	0	2.36618	6.06093	LMAN1;FUT8;MGAT4B;B4GALT4;B4GALT5
ERBB signaling pathway	10/94	0.0773901	0.267048	0	0	1.74838	4.47391	CDKN1A;NRAS;JUN;BAD;MYC;ERBB2;PIK3R1;AREG;EGFR;EREG
Delta Np63 pathway	6/47	0.0775374	0.267048	0	0	2.14741	5.49093	TOP2A;CCNB2;IL1A;CEBPD;PERP;PPP2R5A
LKB1 signaling events	6/47	0.0775374	0.267048	0	0	2.14741	5.49093	YWHAQ;MYC;STK26;EZR;CTSD;YWHAZ
Nucleotide-binding domain, leucine rich repeat containing receptor (NLR) signaling pathways	6/47	0.0775374	0.267048	0	0	2.14741	5.49093	IRAK1;IRAK2;CASP4;TNFAIP3;TXNIP;MAPK13
Insulin signaling pathway	24/277	0.0806251	0.275029	0	0	1.39594	3.5149	EGR1;PRKCI;JUN;BAD;RPS6;PTPN11;PIK3R1;FOS;ARHGAP5;PTPRF;ACACA;HK2;PPP1CA;HK1;MAPK13;PPP1CB;SOCS3;NRAS;MYO1C;PRKAR1A;PRKAR2A;MAP3K8;CALM1;CALM2
ERBB2 role in signal transduction and oncology	44312	0.081029	0.275029	0	0	2.66652	6.70084	IL6;ERBB2;PIK3R1;EGFR
Interleukin-27-mediated signaling events	44312	0.081029	0.275029	0	0	2.66652	6.70084	IL6;STAT1;STAT2;IL18
Interleukin-9 regulation of target genes	44312	0.081029	0.275029	0	0	2.66652	6.70084	SOCS3;CITED2;MYC;JUNB
Physiological and pathological hypertrophy of the heart	44312	0.081029	0.275029	0	0	2.66652	6.70084	JUN;FOS;CALM1;CALM2
Rac1 cell motility signaling pathway	8/71	0.0827195	0.279955	0	0	1.8641	4.64589	ACTR2;JUN;RACGAP1;PIP5K1A;IQGAP1;PIK3R1;ARHGAP5;IQGAP3
Antigen-activated B-cell receptor generation of second messengers	19/211	0.083167	0.280659	0	0	1.45524	3.61904	IFITM1;PRKCI;JUN;SH3KBP1;BAD;PTPN11;PIK3R1;FOS;MAPK13;NRAS;MYC;PIP5K1A;HLA-DRA;CALM1;NFKBIE;PIK3AP1;CALM2;HLA-DRB1;NFKBIB
Diurnally regulated genes with circadian orthologs	6/48	0.0840662	0.282067	0	0	2.09617	5.19044	DAZAP2;IDI1;GSTM3;CEBPB;HLA-DMA;CBX3
Presenilin action in Notch and Wnt signaling	6/48	0.0840662	0.282067	0	0	2.09617	5.19044	JUN;HDAC1;MYC;ADAM10;PPP2R5D;FOS
RAGE pathway	7/60	0.0872038	0.284851	0	0	1.93835	4.72863	ITGB1;IL6;CXCL8;MMP7;HMGCR;LDLR;SREBF2
Cyclin A-Cdk2-associated events at S phase entry	8/72	0.0881258	0.284851	0	0	1.83487	4.45689	CCNA2;PSMD10;CDKN1A;MYC;UBC;PSMB10;PSMB8;PSMB9
Binding of RNA by insulin-like growth factor 2 mRNA binding proteins (IGF2BPs/IMPs/VICKZs)	44235	0.0884659	0.284851	0	0	4.88515	11.8472	MYC;ACTB
Bystander B cell activation	44235	0.0884659	0.284851	0	0	4.88515	11.8472	HLA-DRA;HLA-DRB1
ChREBP activates metabolic gene expression	44235	0.0884659	0.284851	0	0	4.88515	11.8472	AGPAT1;ACACA
Cross-presentation of particulate exogenous antigens (phagosomes)	44235	0.0884659	0.284851	0	0	4.88515	11.8472	ITGB5;ITGAV
Folate and pterine metabolism	44235	0.0884659	0.284851	0	0	4.88515	11.8472	DHFR;MTHFD1
Mitochondrial beta-oxidation of saturated fatty acids	44235	0.0884659	0.284851	0	0	4.88515	11.8472	HADHA;ECHS1
Mitotic metaphase/anaphase transition	44235	0.0884659	0.284851	0	0	4.88515	11.8472	RAD21;PLK1
Proepithelin conversion to epithelin and wound repair control	44235	0.0884659	0.284851	0	0	4.88515	11.8472	CXCL8;SLPI
S6K1 signaling	44235	0.0884659	0.284851	0	0	4.88515	11.8472	RPS6;EIF4B
TSP1-induced apoptosis in microvascular endothelial cell	44235	0.0884659	0.284851	0	0	4.88515	11.8472	JUN;FOS
BAD phosphorylation regulation	44313	0.0905334	0.284851	0	0	2.55045	6.12628	BAD;PRKAR1A;PRKAR2A;PIK3R1
Cooperation of prefoldin and TriC/CCT in actin and tubulin folding	44313	0.0905334	0.284851	0	0	2.55045	6.12628	TUBB6;VBP1;PFDN4;ACTB
EGFR downregulation	44313	0.0905334	0.284851	0	0	2.55045	6.12628	SH3KBP1;UBC;EGFR;AP2M1
Pentose phosphate pathway	44313	0.0905334	0.284851	0	0	2.55045	6.12628	GPI;G6PD;PGM2;PGD
Activation of BH3-only proteins	44272	0.0907339	0.284851	0	0	3.14157	7.53922	BAD;PMAIP1;BBC3
Cadmium-induced DNA biosynthesis and proliferation in macrophages	44272	0.0907339	0.284851	0	0	3.14157	7.53922	JUN;MYC;FOS
Cell to cell adhesion signaling	44272	0.0907339	0.284851	0	0	3.14157	7.53922	ACTN1;PTPN11;VCL
Endocytotic role of NDK, phosphins and dynamin	44272	0.0907339	0.284851	0	0	3.14157	7.53922	CALM1;CALM2;AP2M1
G1/S-specific transcription	44272	0.0907339	0.284851	0	0	3.14157	7.53922	DHFR;CDK1;TYMS
Platelet sensitization by LDL	44272	0.0907339	0.284851	0	0	3.14157	7.53922	PPP2R5A;PPP2R5D;PTPN11
SHC1 events in EGFR signaling	44272	0.0907339	0.284851	0	0	3.14157	7.53922	NRAS;CDK1;EGFR
Sulfation biotransformation reaction	44272	0.0907339	0.284851	0	0	3.14157	7.53922	G6PD;GSR;PAPSS1
BMAL1-CLOCK/NPAS2 activates circadian expression	5/38	0.0927557	0.287331	0	0	2.22254	5.28472	HELZ2;TBL1XR1;NCOA3;NAMPT;NR3C1
EGFR interaction with phospholipase C-gamma	5/38	0.0927557	0.287331	0	0	2.22254	5.28472	PRKAR1A;PRKAR2A;ERBB2;CALM1;EGFR
Signaling of hepatocyte growth factor receptor	5/38	0.0927557	0.287331	0	0	2.22254	5.28472	ITGB1;JUN;PTPN11;PIK3R1;FOS
Striated muscle contraction	5/38	0.0927557	0.287331	0	0	2.22254	5.28472	TPM4;TNNT1;TPM1;TCAP;VIM
Asparagine N-linked glycosylation	9/85	0.0928056	0.287331	0	0	1.73855	4.13297	LMAN1;FUT8;CANX;MGAT4B;GNPNAT1;MLEC;UGGT1;B4GALT4;B4GALT5
Leptin signaling pathway	7/61	0.0933692	0.287331	0	0	1.90236	4.51085	SOCS3;STAT1;RPS6;ERBB2;PTPN11;PIK3R1;ACACA
Licensing factor removal from origins	7/61	0.0933692	0.287331	0	0	1.90236	4.51085	CDC20;PSMD10;PTTG1;MCM6;PSMB10;PSMB8;PSMB9
Cap-dependent translation initiation	8/73	0.0937324	0.287331	0	0	1.80655	4.27666	RPL41;RPL3;RPL27A;RPLP0;RPL22;RPL35A;EIF4B;RPL7
Degradation of beta-catenin by the destruction complex	8/73	0.0937324	0.287331	0	0	1.80655	4.27666	CDC20;PSMD10;UBC;PPP2R5A;PPP2R5D;PSMB10;PSMB8;PSMB9
Downstream signaling events Of B cell receptor (BCR)	10/98	0.0959374	0.293323	0	0	1.66855	3.91117	PSMD10;CDKN1A;NRAS;BAD;UBC;NFKBIE;PSMB10;PSMB8;NFKBIB;PSMB9
Translation factors	6/50	0.0980027	0.298857	0	0	2.00068	4.6471	EEF1B2;EEF1A1;EEF1G;EEF1A2;EIF4EBP2;EIF4B
Natural killer cell-mediated cytotoxicity	13/137	0.0996184	0.301891	0	0	1.54004	3.55195	IFNB1;HLA-B;HLA-C;TNFRSF10B;TNFRSF10A;PTPN11;HLA-A;PIK3R1;HLA-E;TNFRSF10D;NRAS;TNFSF10;MICB
Colorectal cancer	7/62	0.099771	0.301891	0	0	1.86767	4.30474	MSH6;JUN;BAD;MYC;BIRC5;FOS;PIK3R1
Shigellosis	7/62	0.099771	0.301891	0	0	1.86767	4.30474	ITGB1;CXCL8;ACTB;VCL;PFN2;MAPK13;NFKBIB
Nef in HIV-1 replication and disease pathogenesis	44314	0.100543	0.301999	0	0	2.44405	5.61439	HLA-A;B2M;AP1M2;AP2M1
PERK-regulated gene expression	44314	0.100543	0.301999	0	0	2.44405	5.61439	CXCL8;DDIT3;ATF3;ATF4
Angiotensin II-mediated activation of JNK pathway via Pyk2-dependent signaling	5/39	0.101096	0.301999	0	0	2.15706	4.94328	JUN;FOS;CALM1;CALM2;EGFR
G13 signaling pathway	5/39	0.101096	0.301999	0	0	2.15706	4.94328	PPP1CB;IQGAP1;PKN1;CALM1;CALM2
GAB1 signalosome	5/39	0.101096	0.301999	0	0	2.15706	4.94328	CDKN1A;BAD;PTPN11;PIK3R1;EGFR
Integration of energy metabolism	12/125	0.103607	0.305781	0	0	1.55965	3.53596	DPP4;MARCKS;SPCS2;PRKAR1A;PRKAR2A;GNB4;PPP2R5D;IQGAP1;GNG12;AGPAT1;ACACA;SLC25A6
Signaling by the B cell receptor (BCR)	14/151	0.103736	0.305781	0	0	1.50126	3.40172	PSMD10;CDKN1A;SH3KBP1;BAD;PIK3R1;PSMB10;PSMB8;PSMB9;NRAS;UBC;CALM1;NFKBIE;PIK3AP1;NFKBIB
Downregulation of MTA-3 in ER-negative breast tumors	44273	0.103929	0.305781	0	0	2.93197	6.63813	HDAC1;HSPB1;CTSD
Fatty acyl-CoA biosynthesis	44273	0.103929	0.305781	0	0	2.93197	6.63813	SLC25A1;ACSL4;ACACA
Nicotinic acetylcholine receptor role in the regulation of apoptosis	44273	0.103929	0.305781	0	0	2.93197	6.63813	BAD;PIK3R1;AGRN
Tie2 signaling	44273	0.103929	0.305781	0	0	2.93197	6.63813	NRAS;PTPN11;PIK3R1
Amyloids	6/51	0.105402	0.308565	0	0	1.95611	4.4012	GSN;ODAM;SAA1;TGFBI;LYZ;B2M
Malaria	6/51	0.105402	0.308565	0	0	1.95611	4.4012	IL6;CXCL8;SDC4;IL18;SDC1;MYD88
Dilated cardiomyopathy	10/100	0.106114	0.309874	0	0	1.63129	3.65938	ITGB1;IL6;TPM4;ITGB5;TPM1;DAG1;ITGAV;ITGA6;ITGB6;ACTB
Activation of pro-caspase 8	44236	0.109064	0.311496	0	0	4.18705	9.27776	TNFSF10;TNFRSF10B
Benzo(a)pyrene metabolism	44236	0.109064	0.311496	0	0	4.18705	9.27776	AKR1C3;CYP1B1
Calcium/calmodulin-dependent protein kinase activation	44236	0.109064	0.311496	0	0	4.18705	9.27776	CALM1;CALM2
EGFR transactivation by gastrin	44236	0.109064	0.311496	0	0	4.18705	9.27776	NRAS;EGFR
G2/M DNA damage checkpoint	44236	0.109064	0.311496	0	0	4.18705	9.27776	CCNB1;CDK1
Ketone body biosynthesis and degradation	44236	0.109064	0.311496	0	0	4.18705	9.27776	HMGCS1;ACAT2
MAP kinase pathway regulation through dual specificity phosphatases	44236	0.109064	0.311496	0	0	4.18705	9.27776	DUSP4;DUSP1
West Nile virus infection	44236	0.109064	0.311496	0	0	4.18705	9.27776	EEF1A1;CASP7
cAMP receptor, G-protein-independent pathways inferred from amoeba model	44236	0.109064	0.311496	0	0	4.18705	9.27776	STAT1;STAT2
IGF1 pathway	44315	0.111039	0.314834	0	0	2.34616	5.15658	BAD;PTPN11;PIK3R1;YWHAZ
Statin pathway	44315	0.111039	0.314834	0	0	2.34616	5.15658	SQLE;HMGCR;LDLR;FDFT1
T cell receptor calcium pathway	44315	0.111039	0.314834	0	0	2.34616	5.15658	FOSL1;JUN;FOS;JUNB
Endometrial cancer	6/52	0.113083	0.319084	0	0	1.91349	4.17071	NRAS;BAD;MYC;ERBB2;PIK3R1;EGFR
Vitamin B12 metabolism	6/52	0.113083	0.319084	0	0	1.91349	4.17071	SERPINA3;IL6;TCN1;CCL5;SAA1;LDLR
Carbohydrate metabolism	20/235	0.117639	0.329364	0	0	1.36735	2.9263	SLC25A1;GPI;G6PD;PFKFB3;SDC4;MDH1;PPP2R5D;ENO1;HMMR;PGD;HK2;HK1;PGK1;SDC1;B3GNT2;PGM2;CALM1;AGRN;B4GALT4;B4GALT5
Cell cycle progression regulation by PLK3	44274	0.117826	0.329364	0	0	2.74858	5.87798	CASP7;CCNB1;CDK1
PTEN-dependent cell cycle arrest and apoptosis	44274	0.117826	0.329364	0	0	2.74858	5.87798	ITGB1;PIK3R1;EGFR
Signaling by FGFR in disease	12/128	0.117852	0.329364	0	0	1.51906	3.24825	CDKN1A;NRAS;PRKAR1A;BAD;STAT1;PRKAR2A;UBC;CDK1;PTPN11;PIK3R1;CALM1;FGFR4
Transcriptional regulation of white adipocyte differentiation	8/77	0.118132	0.329364	0	0	1.70146	3.63423	HELZ2;CEBPB;MED13;CEBPD;TBL1XR1;NCOA3;NR2F2;KLF4
ERBB1 internalization pathway	5/41	0.118847	0.329787	0	0	2.037	4.33864	NRAS;SH3KBP1;CHMP3;PIK3R1;EGFR
Fc epsilon receptor I signaling in mast cells	5/41	0.118847	0.329787	0	0	2.037	4.33864	JUN;PIK3R1;FOS;CALM1;CALM2
PI3K pathway	6/53	0.121038	0.333784	0	0	1.87267	3.95444	PRKCI;NRAS;YWHAQ;RPS6KC1;BAD;PIK3R1
Apoptosis intrinsic pathway	44316	0.121998	0.333784	0	0	2.25581	4.74566	CASP7;BAD;PMAIP1;BBC3
Asthma	44316	0.121998	0.333784	0	0	2.25581	4.74566	HLA-DMA;HLA-DRA;HLA-DRB1;HLA-DQB1
Nuclear events mediated by MAP kinases	44316	0.121998	0.333784	0	0	2.25581	4.74566	DUSP4;JUN;PPP2R5D;FOS
O-glycan biosynthesis	44316	0.121998	0.333784	0	0	2.25581	4.74566	GALNT2;GALNT1;GALNT10;B4GALT5
TNFR1 signaling pathway	44316	0.121998	0.333784	0	0	2.25581	4.74566	JUN;PRKDC;LMNB2;LMNB1
Gene expression	71/968	0.124555	0.339985	0	0	1.1679	2.43274	TRAM1;RPL3;THRA;EHMT2;GTF2B;RPLP0;HSPB1;ADAR;HNRNPR;YBX1;NR3C1;SRP14;RPL7;EEF1B2;RPS4X;ZFP36;RPS17;MED13;SNRPD2;MYC;PAPOLA;NELFB;SNRPD3;JUNB;TGIF2;RPS8;NCOA3;RPL22;RPS6;DARS2;RPS3A;YWHAZ;SRP9;PATL1;EEF1A1;EEF1G;XRN1;TBL1XR1;SNRPE;HNRNPH2;PSMD10;ZNF274;ANP32A;HDAC1;PSMB10;ZFP36L1;HELZ2;POLR2B;UBC;RPS3;IARS2;NRBF2;POLR2J;EIF4B;RPL41;CDKN2B;CBX3;RPL35A;LSM5;LSM4;PSMB8;LSM3;PSMB9;NUDT21;HNRNPM;RPS25;…
Messenger RNA splicing: minor pathway	5/42	0.128236	0.347989	0	0	1.98184	4.07048	SNRPD2;POLR2B;SNRPE;SNRPD3;POLR2J
Activation of Src by protein tyrosine phosphatase alpha	44237	0.130756	0.347989	0	0	3.66347	7.45305	CCNB1;CDK1
Activation of the AP-1 family of transcription factors	44237	0.130756	0.347989	0	0	3.66347	7.45305	JUN;FOS
COPI-mediated vesicle transport	44237	0.130756	0.347989	0	0	3.66347	7.45305	COPA;GBF1
E2F-enabled inhibition of pre-replication complex formation	44237	0.130756	0.347989	0	0	3.66347	7.45305	CCNB1;CDK1
Electron transport reaction in mitochondria	44237	0.130756	0.347989	0	0	3.66347	7.45305	NDUFA1;SLC25A6
Free radical-induced apoptosis	44237	0.130756	0.347989	0	0	3.66347	7.45305	CXCL8;GSR
Glycoprotein 1b-IX-V activation signaling	44237	0.130756	0.347989	0	0	3.66347	7.45305	PIK3R1;YWHAZ
IKK complex recruitment by IRAK1	44237	0.130756	0.347989	0	0	3.66347	7.45305	IRAK1;PELI1
IRAK2-mediated activation of TAK1 complex	44237	0.130756	0.347989	0	0	3.66347	7.45305	IRAK2;UBC
Tetrahydrobiopterin (BH4) biosynthesis, recycling, salvage and regulation	44237	0.130756	0.347989	0	0	3.66347	7.45305	DHFR;CALM1
Apoptotic signaling in response to DNA damage	44275	0.132365	0.348314	0	0	2.58676	5.23092	CASP7;BAD;STAT1
Golgi-associated vesicle biogenesis	44275	0.132365	0.348314	0	0	2.58676	5.23092	NAPA;BLOC1S1;CLINT1
Heparan sulfate/heparin glycosaminoglycan (HS-GAG) degradation	44275	0.132365	0.348314	0	0	2.58676	5.23092	SDC4;SDC1;AGRN
Nerve growth factor (NGF) pathway	44275	0.132365	0.348314	0	0	2.58676	5.23092	JUN;FOS;PIK3R1
Urea cycle and metabolism of amino groups	44275	0.132365	0.348314	0	0	2.58676	5.23092	GLUD1;OAT;ALDH18A1
NF-kappaB activation by non-typeable Hemophilus influenzae	4/31	0.133397	0.349459	0	0	2.17214	4.37562	CXCL8;DUSP1;NR3C1;MYD88
One-carbon metabolism	4/31	0.133397	0.349459	0	0	2.17214	4.37562	DHFR;AHCY;MTHFD1;TYMS
Amoebiasis	10/105	0.134138	0.350614	0	0	1.54502	3.10378	RAB5B;IL6;CXCL8;SERPINB2;ACTN1;HSPB1;CXCL1;SERPINB9;PIK3R1;VCL
Insulin secretion regulation by glucagon-like peptide-1	5/43	0.13795	0.358976	0	0	1.92958	3.82224	PRKAR1A;PRKAR2A;GNB4;IQGAP1;GNG12
Mitotic prometaphase	5/43	0.13795	0.358976	0	0	1.92958	3.82224	CDC20;CENPF;RAD21;PLK1;CENPA
Nuclear beta-catenin signaling and target gene transcription regulation	8/80	0.13844	0.359453	0	0	1.6303	3.22362	JUN;CXCL8;YWHAQ;TBL1XR1;HDAC1;MYC;KLF4;YWHAZ
Signaling by ERBB4	9/93	0.139901	0.362442	0	0	1.5723	3.09244	CDKN1A;NRAS;BAD;UBC;CDK1;PTPN11;PIK3R1;EGFR;EREG
AMPK signaling	7/68	0.142962	0.36874	0	0	1.68342	3.27456	CCNA2;CDKN1A;CCNB1;PFKFB3;HMGCR;PIK3R1;ACACA
Activation of NF-kappaB in B cells	7/68	0.142962	0.36874	0	0	1.68342	3.27456	PSMD10;UBC;NFKBIE;PSMB10;PSMB8;PSMB9;NFKBIB
Cell surface interactions at the vascular wall	9/94	0.146519	0.375454	0	0	1.55372	2.98407	ITGB1;NRAS;ITGAV;ITGA6;SLC3A2;PTPN11;CD47;PIK3R1;ATP1B1
ChREBP regulation by carbohydrates and cAMP	44276	0.147489	0.375454	0	0	2.44292	4.67576	PRKAR1A;PRKAR2A;PPP2R5D
Cytosolic sensors of pathogen-associated DNA	44276	0.147489	0.375454	0	0	2.44292	4.67576	SAA1;HMGB1;NFKBIB
E-cadherin keratinocyte pathway	44276	0.147489	0.375454	0	0	2.44292	4.67576	PIP5K1A;PIK3R1;EGFR
Oxidative stress-induced gene expression via Nrf2	44276	0.147489	0.375454	0	0	2.44292	4.67576	JUN;FOS;CRYZ
p38 MK2 pathway	44276	0.147489	0.375454	0	0	2.44292	4.67576	YWHAQ;HSPB1;YWHAZ
Lysine degradation	5/44	0.147977	0.375881	0	0	1.88001	3.59213	HADHA;ECHS1;EHMT2;PLOD2;ACAT2
Lysosome	11/121	0.151325	0.380373	0	0	1.46774	2.77158	LAPTM4B;CD63;NPC2;SORT1;PSAP;PPT1;CTSH;LIPA;CTSD;AP1M2;CTSS
Alternative complement pathway	44238	0.153318	0.380373	0	0	3.25624	6.10623	C3;CFB
Attenuation of GPCR signaling	44238	0.153318	0.380373	0	0	3.25624	6.10623	PRKAR1A;PRKAR2A
B lymphocyte cell surface molecules	44238	0.153318	0.380373	0	0	3.25624	6.10623	HLA-DRA;HLA-DRB1
Mammalian target of rapamycin complex 1 (mTORC1)-mediated signaling	44238	0.153318	0.380373	0	0	3.25624	6.10623	RPS6;EIF4B
Purine ribonucleoside monophosphate biosynthesis	44238	0.153318	0.380373	0	0	3.25624	6.10623	IMPDH1;PAICS
SLBP-dependent processing of replication-dependent histone pre-mRNAs	44238	0.153318	0.380373	0	0	3.25624	6.10623	SNRPE;SNRPD3
Sonic Hedgehog (SHH) receptor PTCH1 regulation of cell cycle	44238	0.153318	0.380373	0	0	3.25624	6.10623	CCNB1;CDK1
Telomerase protein component gene hTERT transcriptional regulation	44238	0.153318	0.380373	0	0	3.25624	6.10623	HDAC1;MYC
Valine, leucine and isoleucine biosynthesis	44238	0.153318	0.380373	0	0	3.25624	6.10623	PDHA1;IARS2
p38 gamma/delta MAPK pathway	44238	0.153318	0.380373	0	0	3.25624	6.10623	PKN1;MAPK13
Keratinocyte differentiation	6/57	0.155462	0.384064	0	0	1.72543	3.21163	JUN;PPP2R5D;FOS;ETS2;EGFR;MAPK13
Pathogenic Escherichia coli infection	6/57	0.155462	0.384064	0	0	1.72543	3.21163	ITGB1;TUBB6;YWHAQ;EZR;YWHAZ;ACTB
Signaling by PDGF	11/122	0.157359	0.385638	0	0	1.45444	2.6896	CDKN1A;NRAS;PRKAR1A;BAD;STAT1;PRKAR2A;CDK1;SPP1;PTPN11;PIK3R1;CALM1
E2F-mediated regulation of DNA replication	4/33	0.157417	0.385638	0	0	2.02212	3.73862	DHFR;CCNB1;CDK1;TYMS
Glucagon signaling in metabolic regulation	4/33	0.157417	0.385638	0	0	2.02212	3.73862	PRKAR1A;PRKAR2A;GNB4;GNG12
PIP biosynthesis at the plasma membrane	4/33	0.157417	0.385638	0	0	2.02212	3.73862	INPP4B;PIP5K1A;PIP4K2B;PIK3R1
Amino sugar and nucleotide sugar metabolism	5/45	0.158302	0.386998	0	0	1.83291	3.3785	GPI;GNPNAT1;PGM2;HK2;HK1
NGF signaling via TRKA from the plasma membrane	12/136	0.160955	0.392664	0	0	1.42045	2.59463	DUSP4;CDKN1A;NRAS;PRKAR1A;BAD;PRKAR2A;CDK1;PPP2R5D;PIK3R1;CALM1;AP2M1;MAPK13
CTLA4 inhibitory signaling	44277	0.163136	0.397157	0	0	2.31422	4.19608	PPP2R5A;PPP2R5D;PTPN11
Focal adhesion	19/233	0.165107	0.40112	0	0	1.30408	2.34887	ITGB1;JUN;ITGB5;BAD;ACTN1;PIK3R1;ARHGAP5;ACTB;EGFR;PPP1CA;PPP1CB;ERBB2;SPP1;CAPN2;ITGAV;ITGA6;ITGB6;PELO;VCL
Purine metabolism	14/164	0.165755	0.401862	0	0	1.37019	2.46257	RRM1;PNPT1;PAICS;PAPSS1;NT5C3A;NT5E;PNP;POLR2B;IMPDH1;CAT;POLD2;PGM2;HPRT1;POLR2J
EGF receptor transactivation by GPCRs in cardiac hypertrophy	4/34	0.169984	0.409571	0	0	1.95461	3.46367	JUN;MYC;FOS;EGFR
Fructose and mannose metabolism	4/34	0.169984	0.409571	0	0	1.95461	3.46367	PFKFB3;AKR1B10;HK2;HK1
Induction of apoptosis through DR3 and DR4/5 death receptors	4/34	0.169984	0.409571	0	0	1.95461	3.46367	CASP7;TNFSF10;TNFRSF10B;TNFRSF10A
Epidermal growth factor receptor (EGFR) pathway	10/111	0.172394	0.414523	0	0	1.45277	2.55393	PRKCI;JUN;NRAS;RPS6KC1;BAD;ERBB2;PIK3R1;ACTB;EGFR;MAPK13
Wnt signaling pathway and pluripotency	9/98	0.174503	0.41598	0	0	1.48357	2.59004	FOSL1;PRKCI;JUN;MMP7;RACGAP1;MYC;WNT7B;PPP2R3A;LDLR
Activation of chaperones by ATF6 alpha	44239	0.176552	0.41598	0	0	2.93046	5.08183	DDIT3;ATF4
Assembly of HIV virion	44239	0.176552	0.41598	0	0	2.93046	5.08183	UBC;VPS28
D4-GDI signaling pathway	44239	0.176552	0.41598	0	0	2.93046	5.08183	JUN;ARHGAP5
ERK inactivation	44239	0.176552	0.41598	0	0	2.93046	5.08183	DUSP4;PPP2R5D
Hormone-sensitive lipase (HSL)-mediated triacylglycerol hydrolysis	44239	0.176552	0.41598	0	0	2.93046	5.08183	PPP1CB;PPP1CA
Iron metabolism in placenta	44239	0.176552	0.41598	0	0	2.93046	5.08183	TFRC;FTH1
Platelet endothelial cell adhesion molecule 1 (PECAM1) interactions	44239	0.176552	0.41598	0	0	2.93046	5.08183	ITGAV;PTPN11
Pyrimidine catabolism	44239	0.176552	0.41598	0	0	2.93046	5.08183	NT5C3A;NT5E
Toll-like receptor endosomal trafficking and processing	44239	0.176552	0.41598	0	0	2.93046	5.08183	UNC93B1;CTSS
S phase	10/112	0.179227	0.417726	0	0	1.43845	2.47284	PSMD10;CCNA2;CDKN1A;MYC;UBC;POLD2;MCM6;PSMB10;PSMB8;PSMB9
CREB transcription factor and its extracellular signals	44278	0.179249	0.417726	0	0	2.19839	3.77899	PRKAR1A;PRKAR2A;PIK3R1
Downregulation of SMAD2/3-SMAD4 transcriptional activity	44278	0.179249	0.417726	0	0	2.19839	3.77899	TGIF2;HDAC1;UBC
Mitochondrial fatty acid beta-oxidation	44278	0.179249	0.417726	0	0	2.19839	3.77899	HADHA;ECHS1;ACSL4
Th1/Th2 differentiation pathway	44278	0.179249	0.417726	0	0	2.19839	3.77899	IL18;HLA-DRA;HLA-DRB1
Actions of nitric oxide in the heart	5/47	0.17979	0.417726	0	0	1.74544	2.99512	PRKAR1A;PRKAR2A;PIK3R1;CALM1;CALM2
Agrin in postsynaptic differentiation	5/47	0.17979	0.417726	0	0	1.74544	2.99512	ITGB1;JUN;DAG1;AGRN;EGFR
Cytokine-cytokine receptor interaction	21/265	0.182416	0.421579	0	0	1.2641	2.15081	CXCL8;CCL20;IFNB1;LIF;IL18;TNFRSF10B;TNFRSF10A;CXCL1;CXCL3;EGFR;CXCL16;TNFRSF10D;IL1A;CXCL10;CXCL11;IL6;IFNL2;IFNL1;CCL5;TNFSF10;IFNL3
Interleukin-2/PI3K pathway	4/35	0.182888	0.421579	0	0	1.89146	3.21337	MYC;RPS6;PTPN11;PIK3R1
Prion diseases	4/35	0.182888	0.421579	0	0	1.89146	3.21337	EGR1;IL1A;IL6;CCL5
Signal transduction by L1	4/35	0.182888	0.421579	0	0	1.89146	3.21337	ITGB1;ITGAV;EGFR;AP2M1
Progesterone-mediated oocyte maturation	8/86	0.183811	0.422874	0	0	1.50441	2.54824	CCNA2;CCNB2;CCNB1;PLK1;CDK1;PIK3R1;MAPK13;MAD2L1
Chronic myeloid leukemia	7/73	0.184683	0.424048	0	0	1.55547	2.62737	CDKN1A;NRAS;HDAC1;BAD;MYC;PTPN11;PIK3R1
Hemostasis pathway	35/468	0.189217	0.433607	0	0	1.1883	1.97835	ITGB1;CD63;SERPINA1;HDAC1;JMJD1C;SLC3A2;PIK3R1;KIF15;NRAS;RACGAP1;PRKAR2A;PSAP;ITGAV;SERPINB2;CBX5;IFNB1;ACTN1;PPP2R5A;PTPN11;KIF23;PPP2R5D;GNG12;ATP1B1;YWHAZ;PRKAR1A;KIF4A;IRF1;GNB4;IRF7;SERPING1;ITGA6;KIF20A;CD47;CALM1;VCL
Intestinal immune network for IgA production	5/48	0.19092	0.436656	0	0	1.70476	2.8229	HLA-DMA;IL6;HLA-DRA;HLA-DRB1;HLA-DQB1
Integrin signaling pathway	13/155	0.192881	0.440158	0	0	1.34352	2.211	ITGB1;JUN;ACTN1;ARHGAP26;ACTB;MAPK13;NRAS;TSPAN13;TSPAN8;TSPAN6;TSPAN17;CAPN2;VCL
Adherens junction cell adhesion	7/74	0.193579	0.440158	0	0	1.53217	2.51593	ACTN1;ERBB2;IQGAP1;ACTB;PTPRF;VCL;EGFR
Gastric acid secretion	7/74	0.193579	0.440158	0	0	1.53217	2.51593	ATP1A1;ATP1B1;EZR;CALM1;CALM2;ACTB;CFTR
Plexin D1 signaling	44279	0.19577	0.442561	0	0	2.0936	3.41427	ITGB1;ITGA6;ITGAV
Triacylglyceride biosynthesis	44279	0.19577	0.442561	0	0	2.0936	3.41427	GNPAT;AGPS;AGPAT1
Tumor suppressor Arf inhibits ribosomal biogenesis	44279	0.19577	0.442561	0	0	2.0936	3.41427	MYC;PIK3R1;NFKBIB
Androgen receptor signaling, proteolysis, and transcription regulation	8/88	0.200208	0.443338	0	0	1.46664	2.35894	CDKN1A;JUN;HDAC1;NCOA3;PARK7;FOS;PIK3R1;EGFR
DNA replication pre-Initiation	8/88	0.200208	0.443338	0	0	1.46664	2.35894	CCNA2;PSMD10;CDKN1A;UBC;MCM6;PSMB10;PSMB8;PSMB9
Hematopoietic cell lineage	8/88	0.200208	0.443338	0	0	1.46664	2.35894	IL1A;IL6;TFRC;HLA-DRA;ITGA6;CD59;CD24;HLA-DRB1
CBL-mediated ligand-induced downregulation of EGF receptors	44240	0.200278	0.443338	0	0	2.66391	4.2837	SH3KBP1;EGFR
CTL mediated immune response against target cells	44240	0.200278	0.443338	0	0	2.66391	4.2837	HLA-A;B2M
Death receptor signaling	44240	0.200278	0.443338	0	0	2.66391	4.2837	TNFSF10;TNFRSF10B
Downregulation of ERBB2-ERBB3 signaling	44240	0.200278	0.443338	0	0	2.66391	4.2837	ERBB2;UBC
Glucose-dependent insulinotropic polypeptide (GIP) biosynthesis, secretion, and inactivation	44240	0.200278	0.443338	0	0	2.66391	4.2837	DPP4;SPCS2
Interleukin-22 soluble receptor signaling pathway	44240	0.200278	0.443338	0	0	2.66391	4.2837	SOCS3;STAT1
Lck and Fyn tyrosine kinases in initiation of T cell receptor activation	44240	0.200278	0.443338	0	0	2.66391	4.2837	HLA-DRA;HLA-DRB1
Purine salvage	44240	0.200278	0.443338	0	0	2.66391	4.2837	PNP;HPRT1
Angiopoietin receptor Tie2-mediated signaling	5/49	0.202288	0.445261	0	0	1.66592	2.66225	ITGB1;CDKN1A;ELF1;PTPN11;PIK3R1
Arf6 integrin-mediated signaling pathway	5/49	0.202288	0.445261	0	0	1.66592	2.66225	ITGB1;ITGAV;ITGA6;ADRB2;ASAP2
FoxO family signaling	5/49	0.202288	0.445261	0	0	1.66592	2.66225	CCNB1;YWHAQ;CAT;PLK1;YWHAZ
Cell-cell communication	11/129	0.202807	0.445567	0	0	1.36765	2.18208	ITGB1;PRKCI;ACTN1;ITGA6;PTPN11;IQGAP1;PIK3R1;CD47;CD2AP;SKAP2;MAPK13
Circadian rhythm	6/62	0.203698	0.446686	0	0	1.57095	2.49957	HELZ2;TBL1XR1;NCOA3;NAMPT;UBC;NR3C1
Jak-STAT signaling pathway	16/199	0.205225	0.449192	0	0	1.2833	2.0323	CXCL8;IFNB1;STAT1;STAT2;LIF;PTPN11;PIK3R1;PTPRF;SOCS3;PTP4A2;IL6;IFNL2;IFNL1;MYC;IFNL3;IRF9
CXCR4 signaling pathway	10/116	0.207759	0.453891	0	0	1.38387	2.17458	ITGB1;BAD;STAT1;STAT2;HLA-DRA;ITGAV;ITGA6;PTPN11;PIK3R1;HLA-DRB1
HIV infection	16/200	0.210779	0.459632	0	0	1.27626	1.98706	PSMD10;XRCC5;GTF2B;HLA-A;PSMB8;PSMB10;PSMB9;POLR2B;UBC;NELFB;B2M;POLR2J;VPS28;AP2M1;AP1M2;SLC25A6
C-Myc pathway	44280	0.212641	0.461972	0	0	1.99833	3.09371	MYC;ACTL6A;PPP2R5A
Corticotropin releasing hormone pathway	44280	0.212641	0.461972	0	0	1.99833	3.09371	CXCL8;IL18;FOS
Aquaporin-mediated transport	5/50	0.213875	0.462934	0	0	1.62882	2.51223	PRKAR1A;PRKAR2A;GNB4;GNG12;RAB11A
Type 2 diabetes mellitus	5/50	0.213875	0.462934	0	0	1.62882	2.51223	SOCS3;SURF1;PIK3R1;HK2;HK1
Fatty acid, triacylglycerol, and ketone body metabolism	14/173	0.217675	0.47029	0	0	1.29201	1.96999	SLC25A1;ECHS1;HMGCS1;NCOA3;ACSL4;HMGCR;AGPAT1;ACACA;SREBF2;HELZ2;HADHA;MED13;TBL1XR1;FDFT1
Nuclear receptors	4/38	0.223339	0.474218	0	0	1.72429	2.58482	THRA;ROR1;NR2F2;NR3C1
Triglyceride biosynthesis	4/38	0.223339	0.474218	0	0	1.72429	2.58482	SLC25A1;ACSL4;AGPAT1;ACACA
AKT phosphorylation of cytosolic targets	44241	0.224339	0.474218	0	0	2.44179	3.64949	CDKN1A;BAD
Glycogen breakdown (glycogenolysis)	44241	0.224339	0.474218	0	0	2.44179	3.64949	PGM2;CALM1
Initiation of the second proteolytic cleavage of Notch receptor by receptor-ligand binding	44241	0.224339	0.474218	0	0	2.44179	3.64949	UBC;ADAM10
Interleukin-6 regulation of target genes	44241	0.224339	0.474218	0	0	2.44179	3.64949	SLC38A1;SERPINA1
Intronless pre-mRNA processing	44241	0.224339	0.474218	0	0	2.44179	3.64949	NUDT21;PAPOLA
MAP kinase inactivation of SMRT corepressor	44241	0.224339	0.474218	0	0	2.44179	3.64949	THRA;EGFR
Non-homologous end-joining (NHEJ) pathway	44241	0.224339	0.474218	0	0	2.44179	3.64949	PRKDC;XRCC5
T cell receptor/JNK pathway	44241	0.224339	0.474218	0	0	2.44179	3.64949	JUN;MAP3K8
Viral messenger RNA biosynthesis	44241	0.224339	0.474218	0	0	2.44179	3.64949	POLR2B;POLR2J
Ubiquitin-mediated degradation of phosphorylated Cdc25A	6/64	0.224353	0.474218	0	0	1.51662	2.26664	PSMD10;UBC;OAZ1;PSMB10;PSMB8;PSMB9
Metabolism of vitamins and cofactors	5/51	0.225665	0.476134	0	0	1.59332	2.37198	DHFR;PDXK;MTHFD1;PPCS;NAMPT
Chemokine signaling pathway	15/189	0.22907	0.479688	0	0	1.26494	1.86417	CXCL8;CCL20;STAT1;STAT2;CXCL1;PIK3R1;GNG12;CXCL3;CXCL16;CXCL10;CXCL11;NRAS;CCL5;GNB4;NFKBIB
Fibroblast growth factor 1	44281	0.229808	0.479688	0	0	1.91134	2.81065	CDKN1A;CEBPB;SERPINB2
Galactose metabolism	44281	0.229808	0.479688	0	0	1.91134	2.81065	PGM2;HK2;HK1
Selenoamino acid metabolism	44281	0.229808	0.479688	0	0	1.91134	2.81065	AHCY;SEPHS1;PAPSS1
Tetrasaccharide linker sequence formation in glycosaminoglycan biosynthesis	44281	0.229808	0.479688	0	0	1.91134	2.81065	SDC4;SDC1;AGRN
YAP1- and WWTR1 (TAZ)-stimulated gene expression	44281	0.229808	0.479688	0	0	1.91134	2.81065	HELZ2;TBL1XR1;NCOA3
Immunoregulatory interactions between a lymphoid and a non-lymphoid cell	10/119	0.230314	0.479889	0	0	1.34557	1.97571	C3;ITGB1;IFITM1;HLA-B;HLA-C;HLA-A;HLA-F;B2M;HLA-E;MICB
Signaling by SCF-KIT	7/78	0.230753	0.479951	0	0	1.44554	2.11975	CDKN1A;NRAS;BAD;STAT1;CDK1;PTPN11;PIK3R1
Glioma	6/65	0.234928	0.486903	0	0	1.49083	2.15944	CDKN1A;NRAS;PIK3R1;CALM1;CALM2;EGFR
LPA receptor mediated events	6/65	0.234928	0.486903	0	0	1.49083	2.15944	JUN;IL6;CXCL8;FOS;PIK3R1;EGFR
FRS2-mediated cascade	4/39	0.23731	0.490971	0	0	1.67494	2.40921	NRAS;CDK1;PTPN11;FGFR4
Signaling events mediated by hepatocyte growth factor receptor (c-Met)	7/79	0.240404	0.496497	0	0	1.42539	2.0318	EGR1;PRKCI;JUN;SH3KBP1;BAD;PTPN11;PIK3R1
Destabilization of mRNA by AUF1 (hnRNP D0)	6/66	0.245652	0.496547	0	0	1.46591	2.0579	PSMD10;UBC;HSPB1;PSMB10;PSMB8;PSMB9
Endochondral ossification	6/66	0.245652	0.496547	0	0	1.46591	2.0579	THRA;HMGCS1;STAT1;SPP1;CALM1;CALM2
Thyroid-stimulating hormone signaling pathway	6/66	0.245652	0.496547	0	0	1.46591	2.0579	JUN;STAT1;MYC;RPS6;FOS;PIK3R1
CTCF pathway	44282	0.247217	0.496547	0	0	1.8316	2.55964	MYC;PPP2R5D;PIK3R1
Glucuronidation	44282	0.247217	0.496547	0	0	1.8316	2.55964	UGT1A10;PGM2;HK1
Glycosphingolipid biosynthesis: lacto and neolacto series	44282	0.247217	0.496547	0	0	1.8316	2.55964	B3GNT2;FUT4;B4GALT4
Insulin regulation of blood glucose	44282	0.247217	0.496547	0	0	1.8316	2.55964	PRKCI;YWHAQ;YWHAZ
RORA activates circadian expression	44282	0.247217	0.496547	0	0	1.8316	2.55964	HELZ2;TBL1XR1;NCOA3
VEGFR1 pathway	44282	0.247217	0.496547	0	0	1.8316	2.55964	PTPN11;PIK3R1;CD2AP
Adhesion and diapedesis of granulocytes	44242	0.248596	0.496547	0	0	2.25384	3.13718	IL1A;CXCL8
Arf6 vesicle-mediated transport	44242	0.248596	0.496547	0	0	2.25384	3.13718	PIP5K1A;RAB11A
Calcium signaling by HBx of hepatitis B virus	44242	0.248596	0.496547	0	0	2.25384	3.13718	JUN;FOS
Cytochrome P450 metabolism of endogenous sterols	44242	0.248596	0.496547	0	0	2.25384	3.13718	CYP51A1;CYP1B1
Erythrocyte differentiation pathway	44242	0.248596	0.496547	0	0	2.25384	3.13718	IL1A;IL6
Hematopoiesis regulation by cytokines	44242	0.248596	0.496547	0	0	2.25384	3.13718	IL6;CXCL8
Interleukin-17 signaling pathway	44242	0.248596	0.496547	0	0	2.25384	3.13718	IL6;CXCL8
Mechanisms of transcriptional repression by DNA methylation	44242	0.248596	0.496547	0	0	2.25384	3.13718	HDAC1;RBBP7
Signaling to p38 via RIT and RIN	44242	0.248596	0.496547	0	0	2.25384	3.13718	NRAS;CDK1
Stress induction of HSP regulation	44242	0.248596	0.496547	0	0	2.25384	3.13718	IL1A;HSPB1
Signaling by NGF	17/221	0.249182	0.496547	0	0	1.22273	1.69907	DUSP4;PRKCI;CDKN1A;HDAC1;BAD;PPP2R5D;PIK3R1;MAPK13;NRAS;IRAK1;PRKAR1A;PRKAR2A;UBC;CDK1;CALM1;AP2M1;MYD88
Starch and sucrose metabolism	5/53	0.249789	0.496547	0	0	1.52677	2.11784	GPI;UGT1A10;PGM2;HK2;HK1
Thrombin signaling through protease-activated receptors	5/53	0.249789	0.496547	0	0	1.52677	2.11784	ARFGEF1;GBF1;GNB4;PIK3R1;GNG12
Opioid signaling	7/80	0.250182	0.496547	0	0	1.40579	1.94782	PRKAR1A;PRKAR2A;GNB4;PPP2R5D;GNG12;CALM1;PPP1CA
L1CAM interactions	8/94	0.252594	0.500488	0	0	1.36388	1.87665	ITGB1;ALCAM;KIF4A;ITGAV;EZR;CD24;AP2M1;EGFR
G1 to S cell cycle control	6/67	0.256515	0.506542	0	0	1.4418	1.96167	CDKN1A;CCNB1;CDKN2B;MYC;CDK1;MCM6
SIDS susceptibility pathways	6/67	0.256515	0.506542	0	0	1.4418	1.96167	HADHA;IL6;CXCL8;CDCA7L;YBX1;NR3C1
Arginine and proline metabolism	5/54	0.262087	0.515805	0	0	1.49553	2.00263	GLUD1;OAT;MAOB;ALDH18A1;SAT1
Non-small cell lung cancer	5/54	0.262087	0.515805	0	0	1.49553	2.00263	NRAS;BAD;ERBB2;PIK3R1;EGFR
Endosomal sorting complex required for transport (ESCRT) pathway	44283	0.264818	0.518822	0	0	1.75824	2.3362	UBC;CHMP3;VPS28
Recycling pathway of cell adhesion molecule L1	44283	0.264818	0.518822	0	0	1.75824	2.3362	KIF4A;EZR;AP2M1
Bioactive peptide-induced signaling pathway	4/41	0.265816	0.518822	0	0	1.58423	2.09903	STAT1;PIK3R1;CALM1;CALM2
Messenger RNA splicing: major pathway	6/68	0.267504	0.518822	0	0	1.41847	1.87042	HNRNPM;NUDT21;PAPOLA;HNRNPR;HNRNPH2;YBX1
Capped intron-containing pre-mRNA processing	11/138	0.268353	0.518822	0	0	1.27011	1.67078	HNRNPM;NUDT21;SNRPD2;POLR2B;PAPOLA;HNRNPR;SNRPE;HNRNPH2;SNRPD3;YBX1;POLR2J
p75 neurotrophin receptor-mediated signaling	10/124	0.269795	0.518822	0	0	1.2862	1.68505	PRKCI;ZNF274;MMP7;IRAK1;HDAC1;BAD;SORT1;UBC;PIK3R1;MYD88
CD40L signaling pathway	44243	0.272924	0.518822	0	0	2.09274	2.71755	DUSP1;TNFAIP3
Cell-extracellular matrix interactions	44243	0.272924	0.518822	0	0	2.09274	2.71755	ITGB1;ACTN1
DNA-PK pathway in nonhomologous end joining	44243	0.272924	0.518822	0	0	2.09274	2.71755	PRKDC;XRCC5
Ghrelin biosynthesis, secretion, and deacylation	44243	0.272924	0.518822	0	0	2.09274	2.71755	SPCS2;KLF4
Glyoxylate and dicarboxylate metabolism	44243	0.272924	0.518822	0	0	2.09274	2.71755	MDH1;MTHFD1
Hypoxia-inducible factor in the cardivascular system	44243	0.272924	0.518822	0	0	2.09274	2.71755	JUN;LDHA
Interleukin-9 signaling pathway	44243	0.272924	0.518822	0	0	2.09274	2.71755	STAT1;PIK3R1
JNK (c-Jun kinases) phosphorylation and activation mediated by activated human TAK1	44243	0.272924	0.518822	0	0	2.09274	2.71755	IRAK1;IRAK2
Other semaphorin interactions	44243	0.272924	0.518822	0	0	2.09274	2.71755	ITGB1;SEMA7A
PI3K subunit p85 role in regulation of actin organization and cell migration	44243	0.272924	0.518822	0	0	2.09274	2.71755	ACTR2;PIK3R1
Rb tumor suppressor/checkpoint signaling in response to DNA damage	44243	0.272924	0.518822	0	0	2.09274	2.71755	CDKN1A;CDK1
Selenium metabolism and selenoproteins	44243	0.272924	0.518822	0	0	2.09274	2.71755	JUN;FOS
Sonic Hedgehog (Shh) pathway	44243	0.272924	0.518822	0	0	2.09274	2.71755	PRKAR1A;PRKAR2A
Sprouty regulation of FGF signaling	44243	0.272924	0.518822	0	0	2.09274	2.71755	UBC;PTPN11
TGF-beta receptor signaling in EMT (epithelial to mesenchymal transition)	44243	0.272924	0.518822	0	0	2.09274	2.71755	SMURF1;UBC
Calcineurin-dependent NFAT signaling role in lymphocytes	5/55	0.274522	0.520588	0	0	1.46554	1.89454	YWHAQ;BAD;MAP3K8;KPNA2;YWHAZ
NFAT involvement in hypertrophy of the heart	6/69	0.278608	0.520588	0	0	1.39588	1.78386	PRKAR1A;PRKAR2A;LIF;PIK3R1;CALM1;CALM2
Drug metabolism: cytochrome P450	7/83	0.280186	0.520588	0	0	1.35008	1.71771	UGT1A10;GSTM3;MAOB;MGST1;AKR1C3;CYP1B1;ADH5
Response to elevated platelet cytosolic calcium	7/83	0.280186	0.520588	0	0	1.35008	1.71771	CD63;SERPINA1;ACTN1;PSAP;SERPING1;CALM1;VCL
Netrin-1 signaling	4/42	0.280298	0.520588	0	0	1.54246	1.96185	ABLIM1;NTN4;PTPN11;EZR
Urokinase-type plasminogen activator (uPA) and uPAR-mediated signaling	4/42	0.280298	0.520588	0	0	1.54246	1.96185	ITGB1;ITGB5;ITGAV;EGFR
2-LTR circle formation	44201	0.281411	0.520588	0	0	3.66138	4.64242	XRCC5
Activation of RAS in B cells	44201	0.281411	0.520588	0	0	3.66138	4.64242	NRAS
Beta-oxidation of myristoyl-CoA to lauroyl-CoA	44201	0.281411	0.520588	0	0	3.66138	4.64242	HADHA
Coenzyme A biosynthesis	44201	0.281411	0.520588	0	0	3.66138	4.64242	PPCS
ERK activation	44201	0.281411	0.520588	0	0	3.66138	4.64242	CDK1
G2 phase pathway	44201	0.281411	0.520588	0	0	3.66138	4.64242	CCNA2
GRB7 events in ERBB2 signaling	44201	0.281411	0.520588	0	0	3.66138	4.64242	ERBB2
Heme degradation	44201	0.281411	0.520588	0	0	3.66138	4.64242	BLVRB
Neuroregulin receptor degredation protein-1 controls ErbB3 receptor recycling	44201	0.281411	0.520588	0	0	3.66138	4.64242	EGFR
Phospholipase C delta-1 interactions in phospholipid-associated cell signaling	44201	0.281411	0.520588	0	0	3.66138	4.64242	TGM2
UDP-N-acetyl-glucosamine biosynthesis	44201	0.281411	0.520588	0	0	3.66138	4.64242	GNPNAT1
Skeletal myogenesis control by HDAC and calcium/calmodulin-dependent kinase (CaMK)	44284	0.282562	0.521893	0	0	1.69053	2.13659	PIK3R1;CALM1;CALM2
Complement and coagulation cascades	6/70	0.289814	0.533605	0	0	1.37399	1.70171	C3;SERPINA1;SERPING1;CD59;CD46;CFB
Long-term potentiation	6/70	0.289814	0.533605	0	0	1.37399	1.70171	PPP1CB;NRAS;CALM1;CALM2;ATF4;PPP1CA
Cleavage of growing transcript in the termination region	4/43	0.294898	0.535421	0	0	1.50283	1.83514	NUDT21;PAPOLA;SNRPE;SNRPD3
G2/M checkpoints	4/43	0.294898	0.535421	0	0	1.50283	1.83514	CCNB2;CCNB1;CDK1;MCM6
Porphyrin and chlorophyll metabolism	4/43	0.294898	0.535421	0	0	1.50283	1.83514	UGT1A10;FTH1;BLVRB;FTL
Apoptotic cleavage of cellular proteins	44244	0.297216	0.535421	0	0	1.95312	2.36971	CASP7;STK26
Beta-catenin phosphorylation cascade	44244	0.297216	0.535421	0	0	1.95312	2.36971	PPP2R5A;PPP2R5D
Chylomicron-mediated lipid transport	44244	0.297216	0.535421	0	0	1.95312	2.36971	SDC1;LDLR
Nitric oxide metabolism	44244	0.297216	0.535421	0	0	1.95312	2.36971	DHFR;CALM1
Osteoclast signaling	44244	0.297216	0.535421	0	0	1.95312	2.36971	IFNB1;SPP1
Post-chaperonin tubulin folding pathway	44244	0.297216	0.535421	0	0	1.95312	2.36971	TUBB6;TBCC
SHC-related events	44244	0.297216	0.535421	0	0	1.95312	2.36971	NRAS;CDK1
Syndecan 3 pathway	44244	0.297216	0.535421	0	0	1.95312	2.36971	CXCL8;EGFR
TAK1-mediated activation of p38 MAPK	44244	0.297216	0.535421	0	0	1.95312	2.36971	IRAK1;IRAK2
PI3K cascade	5/57	0.299729	0.535421	0	0	1.40902	1.6977	CDKN1A;BAD;PTPN11;PIK3R1;FGFR4
Activation of kainate receptors upon glutamate binding	44285	0.300402	0.535421	0	0	1.62783	1.95768	GNB4;GNG12;CALM1
Heparan sulfate/heparin glycosaminoglycan (HS-GAG) biosynthesis	44285	0.300402	0.535421	0	0	1.62783	1.95768	SDC4;SDC1;AGRN
Inactivation of GSK3 by Akt causes accumulation of beta-catenin in alveolar macrophages	44285	0.300402	0.535421	0	0	1.62783	1.95768	PPP2R5D;PIK3R1;MYD88
MicroRNAs in muscle cell differentiation	44285	0.300402	0.535421	0	0	1.62783	1.95768	PRKCI;PRKAR1A;PRKAR2A
Nectin adhesion pathway	44285	0.300402	0.535421	0	0	1.62783	1.95768	ITGAV;IQGAP1;PIK3R1
Retinoic acid receptor-mediated signaling	44285	0.300402	0.535421	0	0	1.62783	1.95768	HDAC1;NCOA3;CDK1
Tumor necrosis factor (TNF) pathway	44285	0.300402	0.535421	0	0	1.62783	1.95768	JUN;TNFAIP3;IKBKE
p38-alpha and p38-beta regulation	44285	0.300402	0.535421	0	0	1.62783	1.95768	DUSP10;DUSP1;DUSP16
HIV factor interactions with host	10/128	0.302772	0.538823	0	0	1.24234	1.48431	PSMD10;UBC;HLA-A;B2M;AP2M1;AP1M2;PSMB10;PSMB8;SLC25A6;PSMB9
Autodegradation of Cdh1 by Cdh1-APC/C	5/58	0.31247	0.553559	0	0	1.38236	1.60803	PSMD10;UBE2C;PSMB10;PSMB8;PSMB9
HIV-1 Nef as negative effector of Fas and TNF	5/58	0.31247	0.553559	0	0	1.38236	1.60803	CASP7;GSN;PRKDC;LMNB2;LMNB1
Nucleotide excision repair	5/58	0.31247	0.553559	0	0	1.38236	1.60803	DDB1;POLR2B;CETN2;POLD2;POLR2J
Activated NOTCH1 signaling in the nucleus	44286	0.318296	0.557205	0	0	1.56961	1.79685	UBC;ADAM10;DTX4
Alpha-6 beta-4 integrin signaling pathway	44286	0.318296	0.557205	0	0	1.56961	1.79685	PTPN11;ITGA6;PIK3R1
CD40/CD40L signaling	44286	0.318296	0.557205	0	0	1.56961	1.79685	JUN;MYC;TNFAIP3
Keratan sulfate/keratin metabolism	44286	0.318296	0.557205	0	0	1.56961	1.79685	B3GNT2;B4GALT4;B4GALT5
RNA polymerase II transcription	8/101	0.318311	0.557205	0	0	1.26075	1.44321	NUDT21;POLR2B;GTF2B;PAPOLA;SNRPE;NELFB;SNRPD3;POLR2J
Messenger RNA processing	15/203	0.318911	0.557205	0	0	1.16986	1.33696	RBM39;TMED10;HNRNPR;ADAR;YBX1;HNRNPM;NUDT21;LSM7;SNRPD2;POLR2B;PAPOLA;HNRNPH2;SNRPE;SNRPD3;POLR2J
PKA activation in glucagon signaling	44245	0.321377	0.557205	0	0	1.83095	2.07839	PRKAR1A;PRKAR2A
Phosphatidylcholine biosynthesis	44245	0.321377	0.557205	0	0	1.83095	2.07839	SLC44A4;SLC44A2
Serotonin receptor 4/6/7 and NR3C signaling	44245	0.321377	0.557205	0	0	1.83095	2.07839	EGR1;NR3C1
TNFR2 signaling pathway	44245	0.321377	0.557205	0	0	1.83095	2.07839	DUSP1;TNFAIP3
Signaling by NOTCH1	6/73	0.323935	0.557205	0	0	1.31226	1.4792	TBL1XR1;HDAC1;MYC;UBC;ADAM10;DTX4
Integrin-linked kinase signaling	4/45	0.32435	0.557205	0	0	1.42936	1.60937	JUN;ACTN1;IQGAP1;AURKA
Signaling by FGFR mutants	4/45	0.32435	0.557205	0	0	1.42936	1.60937	NRAS;STAT1;PIK3R1;FGFR4
Acyl chain remodeling of cardiolipin	44202	0.327376	0.557205	0	0	2.92895	3.2706	HADHA
Alternative NF-kappaB pathway	44202	0.327376	0.557205	0	0	2.92895	3.2706	RELB
Beta-oxidation of very long chain fatty acids	44202	0.327376	0.557205	0	0	2.92895	3.2706	HSD17B4
Cell cycle negative regulation by p75 neurotrophin receptor	44202	0.327376	0.557205	0	0	2.92895	3.2706	HDAC1
Cytochrome P450 metabolism of vitamins	44202	0.327376	0.557205	0	0	2.92895	3.2706	CYP24A1
ER quality control compartment (ERQC)	44202	0.327376	0.557205	0	0	2.92895	3.2706	UGGT1
Fas signaling pathway in hepatocytes	44202	0.327376	0.557205	0	0	2.92895	3.2706	EGFR
Influenza factor interactions with host	44202	0.327376	0.557205	0	0	2.92895	3.2706	SLC25A6
Klotho-mediated ligand binding	44202	0.327376	0.557205	0	0	2.92895	3.2706	FGFR4
Mitochondrial beta-oxidation of unsaturated fatty acids	44202	0.327376	0.557205	0	0	2.92895	3.2706	HADHA
NF-kappaB activation	44202	0.327376	0.557205	0	0	2.92895	3.2706	IRAK1
Pyrimidine biosynthesis	44202	0.327376	0.557205	0	0	2.92895	3.2706	TYMS
Signaling by EGFR	44202	0.327376	0.557205	0	0	2.92895	3.2706	EGFR
Telomere extension by telomerase	44202	0.327376	0.557205	0	0	2.92895	3.2706	NHP2
Leukocyte transendothelial migration	9/117	0.332901	0.565786	0	0	1.22133	1.34335	ITGB1;ACTN1;PTPN11;PIK3R1;EZR;ARHGAP5;ACTB;VCL;MAPK13
Integrins in angiogenesis	6/74	0.335436	0.56927	0	0	1.29289	1.41226	SPP1;SDC1;ITGAV;PTPN11;PIK3R1;VCL
Prostate cancer	7/89	0.342437	0.579471	0	0	1.25089	1.34054	CDKN1A;NRAS;BAD;ERBB2;PIK3R1;EGFR;ATF4
Salivary secretion	7/89	0.342437	0.579471	0	0	1.25089	1.34054	SLC12A2;ADRB2;ATP1A1;ATP1B1;LYZ;CALM1;CALM2
ER-associated degradation (ERAD) pathway	44246	0.345324	0.580165	0	0	1.72316	1.83218	CANX;UGGT1
FRS2-mediated activation	44246	0.345324	0.580165	0	0	1.72316	1.83218	NRAS;CDK1
IGF-1 receptor and longevity	44246	0.345324	0.580165	0	0	1.72316	1.83218	CAT;PIK3R1
Signaling by FGFR1 fusion mutants	44246	0.345324	0.580165	0	0	1.72316	1.83218	STAT1;PIK3R1
Tamoxifen metabolism	44246	0.345324	0.580165	0	0	1.72316	1.83218	UGT1A10;CYP1B1
Cytochrome P450 pathway	5/61	0.351046	0.587405	0	0	1.3081	1.36937	CYB5B;CYP2J2;CYP24A1;CYP51A1;CYP1B1
Ion channel transport	5/61	0.351046	0.587405	0	0	1.3081	1.36937	ATP8B1;ATP11B;ATP1A1;ATP1B1;ATP9A
Signaling by NOTCH	9/119	0.351138	0.587405	0	0	1.19899	1.25483	MOV10;JUN;TBL1XR1;HDAC1;MYC;UBC;ADAM10;TMED2;DTX4
ABC transporters	4/47	0.353978	0.588959	0	0	1.36274	1.41523	ABCD3;TAP2;TAP1;CFTR
Regulation of transcription by NOTCH1 intracellular domain	4/47	0.353978	0.588959	0	0	1.36274	1.41523	HDAC1;TBL1XR1;MYC;UBC
Fluoropyrimidine activity	3/33	0.35408	0.588959	0	0	1.46481	1.52082	DHFR;RRM1;TYMS
Syndecan 2 pathway	3/33	0.35408	0.588959	0	0	1.46481	1.52082	ITGB1;CXCL8;EZR
Calcium regulation in the cardiac cell	11/149	0.355936	0.591208	0	0	1.16818	1.20673	GJB1;YWHAQ;PRKAR1A;PRKAR2A;GNB4;ADRB2;ATP1B1;GNG12;CALM1;CALM2;YWHAZ
Fibroblast growth factor receptor pathway	8/105	0.357249	0.592548	0	0	1.2085	1.24393	PRKCI;NRAS;RPS6KC1;BAD;PTPN11;PIK3R1;FGFR4;MAPK13
Lipid digestion, mobilization, and transport	4/48	0.368802	0.596561	0	0	1.33169	1.32836	PPP1CB;SDC1;LDLR;PPP1CA
Post-translational regulation of adherens junction stability and disassembly	4/48	0.368802	0.596561	0	0	1.33169	1.32836	MMP7;ADAM10;IQGAP1;EGFR
Estrogen receptor signaling pathway	44247	0.368987	0.596561	0	0	1.62734	1.62245	JUN;FOS
Interleukin-3 regulation of hematopoietic cells	44247	0.368987	0.596561	0	0	1.62734	1.62245	CXCL8;FOS
Skeletal muscle hypertrophy is regulated via AKT/mTOR pathway	44247	0.368987	0.596561	0	0	1.62734	1.62245	RPS6;PIK3R1
Sprouty regulation of tyrosine kinase signals	44247	0.368987	0.596561	0	0	1.62734	1.62245	SH3KBP1;EGFR
Notch signaling pathway	9/121	0.369507	0.596561	0	0	1.17745	1.17225	CDKN1A;DTX3L;HDAC1;MYC;ADAM10;ENO1;PIK3R1;DTX4;RAB11A
Acetylcholine biosynthesis	44203	0.370403	0.596561	0	0	2.44066	2.42398	PDHA1
Apoptotic factor-mediated response	44203	0.370403	0.596561	0	0	2.44066	2.42398	CASP7
BAD activation and translocation to mitochondria	44203	0.370403	0.596561	0	0	2.44066	2.42398	BAD
Endothelial NOS activation	44203	0.370403	0.596561	0	0	2.44066	2.42398	CALM1
FXR and LXR regulation of cholesterol metabolism	44203	0.370403	0.596561	0	0	2.44066	2.42398	LDLR
Gene expression regulation in late stage pancreatic bud precursor cells	44203	0.370403	0.596561	0	0	2.44066	2.42398	HNF1B
MEK activation	44203	0.370403	0.596561	0	0	2.44066	2.42398	NRAS
Nef-mediated CD8 downregulation	44203	0.370403	0.596561	0	0	2.44066	2.42398	AP2M1
PP2A-mediated dephosphorylation of key metabolic factors	44203	0.370403	0.596561	0	0	2.44066	2.42398	PPP2R5D
Telomerase RNA component gene hTERC transcriptional regulation	44203	0.370403	0.596561	0	0	2.44066	2.42398	TERC
Vitamin D (calciferol) metabolism	44203	0.370403	0.596561	0	0	2.44066	2.42398	CYP24A1
Cysteine and methionine metabolism	3/34	0.371895	0.596561	0	0	1.41748	1.40209	LDHB;LDHA;AHCY
EPO receptor signaling	3/34	0.371895	0.596561	0	0	1.41748	1.40209	JUN;STAT1;FOS
Fatty acid beta oxidation	3/34	0.371895	0.596561	0	0	1.41748	1.40209	HADHA;ECHS1;ACSL4
HIF-2-alpha transcription factor network	3/34	0.371895	0.596561	0	0	1.41748	1.40209	EFNA1;CITED2;PGK1
MAPK/TRK pathway	3/34	0.371895	0.596561	0	0	1.41748	1.40209	EGR1;NRAS;FOS
N-cadherin signaling events	3/34	0.371895	0.596561	0	0	1.41748	1.40209	GSN;PTPN11;PIK3R1
Post-translational protein modification	14/196	0.373847	0.598871	0	0	1.12733	1.10919	GALNT2;GALNT1;SUMF2;GALNT10;LMAN1;FUT8;CANX;MGAT4B;MLEC;GNPNAT1;B3GNT2;UGGT1;B4GALT4;B4GALT5
O-linked glycosylation of mucins	5/63	0.376905	0.602946	0	0	1.26286	1.23225	GALNT2;GALNT1;B3GNT2;GALNT10;B4GALT5
Apoptosis regulation	6/78	0.381789	0.609094	0	0	1.2208	1.1755	PSMD10;CDKN1A;UBC;PSMB10;PSMB8;PSMB9
Phosphatidylinositol signaling system	6/78	0.381789	0.609094	0	0	1.2208	1.1755	INPP4B;PIP5K1A;PIP4K2B;PIK3R1;CALM1;CALM2
Arf6 signal transduction regulation	3/35	0.389615	0.61989	0	0	1.37311	1.29429	EFNA1;ADRB2;EGFR
Primary immunodeficiency	3/35	0.389615	0.61989	0	0	1.37311	1.29429	RFX5;TAP2;TAP1
Biosynthesis of unsaturated fatty acids	44248	0.392302	0.619954	0	0	1.54161	1.44252	HADHA;SCD
CD28-dependent PI3K/Akt signaling	44248	0.392302	0.619954	0	0	1.54161	1.44252	MAP3K8;PIK3R1
Mitochondrial tRNA aminoacylation	44248	0.392302	0.619954	0	0	1.54161	1.44252	DARS2;IARS2
PKC-catalyzed phosphorylation of inhibitory phosphoprotein of myosin phosphatase	44248	0.392302	0.619954	0	0	1.54161	1.44252	PKN1;ARHGAP5
Presynaptic function of kainate receptors	44248	0.392302	0.619954	0	0	1.54161	1.44252	GNB4;GNG12
Phosphatidylinositol metabolism	4/50	0.398362	0.628681	0	0	1.27366	1.17227	INPP4B;PIP5K1A;PIP4K2B;PIK3R1
G-protein signaling pathways	7/95	0.406133	0.632771	0	0	1.16523	1.04996	PRKCI;NRAS;PRKAR1A;PRKAR2A;GNG12;CALM1;CALM2
Generation of second messenger molecules	3/36	0.407207	0.632771	0	0	1.33143	1.19621	HLA-DRA;HLA-DRB1;HLA-DQB1
Signaling to ERKs	3/36	0.407207	0.632771	0	0	1.33143	1.19621	NRAS;CDK1;MAPK13
Beta-oxidation of pristanoyl-CoA	44204	0.41068	0.632771	0	0	2.09188	1.86165	HSD17B4
CHL1 interactions	44204	0.41068	0.632771	0	0	2.09188	1.86165	ITGB1
Cytoskeletal remodeling regulation and cell spreading by IPP complex components	44204	0.41068	0.632771	0	0	2.09188	1.86165	ACTN1
Dissolution of fibrin clot	44204	0.41068	0.632771	0	0	2.09188	1.86165	SERPINB2
Downregulation of ERBB4 signaling	44204	0.41068	0.632771	0	0	2.09188	1.86165	UBC
Formyl peptide interaction with formyl peptide receptors	44204	0.41068	0.632771	0	0	2.09188	1.86165	SAA1
Gene expression regulation in early pancreatic precursor cells	44204	0.41068	0.632771	0	0	2.09188	1.86165	HNF1B
Glycogen biosynthesis	44204	0.41068	0.632771	0	0	2.09188	1.86165	PGM2
Hydrolysis of lysophosphatidylcholine (LPC)	44204	0.41068	0.632771	0	0	2.09188	1.86165	PLBD1
Integration of provirus	44204	0.41068	0.632771	0	0	2.09188	1.86165	XRCC5
Nicotinate metabolism	44204	0.41068	0.632771	0	0	2.09188	1.86165	NAMPT
Stabilization of mRNA by HuR	44204	0.41068	0.632771	0	0	2.09188	1.86165	ANP32A
Support of platelet aggregation by Eph kinases and ephrins	44204	0.41068	0.632771	0	0	2.09188	1.86165	ITGB1
Visceral fat deposits and the metabolic syndrome	44204	0.41068	0.632771	0	0	2.09188	1.86165	NR3C1
Vitamin D biosynthesis	44204	0.41068	0.632771	0	0	2.09188	1.86165	CYP24A1
AKT signaling pathway	44249	0.415219	0.637249	0	0	1.46445	1.28718	BAD;PIK3R1
Beta-alanine metabolism	44249	0.415219	0.637249	0	0	1.46445	1.28718	HADHA;ECHS1
Double-strand break repair	44249	0.415219	0.637249	0	0	1.46445	1.28718	PRKDC;XRCC5
MAP kinase signaling pathway	6/81	0.416618	0.63856	0	0	1.17178	1.026	JUN;STAT1;MYC;MAP3K8;FOS;MAPK13
PI3K/AKT activation	3/37	0.424643	0.649665	0	0	1.2922	1.10678	CDKN1A;BAD;PIK3R1
Spliceosome	9/127	0.424973	0.649665	0	0	1.11722	0.956041	HNRNPM;LSM7;SNRPD2;TRA2A;SNRPE;SNRPD3;LSM5;LSM4;LSM3
Lipid metabolism regulation by peroxisome proliferator-activated receptor alpha (PPAR-alpha)	8/112	0.426268	0.649889	0	0	1.12673	0.960749	HELZ2;MED13;HMGCS1;TBL1XR1;NCOA3;HMGCR;SREBF2;FDFT1
Mitochondrial protein import	4/52	0.427677	0.649889	0	0	1.22046	1.03664	COX17;VDAC1;TOMM20;SLC25A6
Signaling events mediated by PTP1B	4/52	0.427677	0.649889	0	0	1.22046	1.03664	SOCS3;YBX1;PIK3R1;EGFR
Signaling events mediated by stem cell factor receptor (c-Kit)	4/52	0.427677	0.649889	0	0	1.22046	1.03664	BAD;STAT1;PTPN11;PIK3R1
Adipocytokine signaling pathway	5/67	0.42845	0.649889	0	0	1.18113	1.0011	SOCS3;ACSL4;PTPN11;NFKBIE;NFKBIB
T cell receptor signaling in naive CD4+ T cells	5/67	0.42845	0.649889	0	0	1.18113	1.0011	NRAS;HLA-DRA;MAP3K8;PTPN11;HLA-DRB1
Eicosanoid metabolism	44250	0.437692	0.659636	0	0	1.39464	1.15231	CYP2J2;PTGER4
Hypoxia and p53 in the cardiovascular system	44250	0.437692	0.659636	0	0	1.39464	1.15231	CDKN1A;NFKBIB
Incretin biosynthesis, secretion, and inactivation	44250	0.437692	0.659636	0	0	1.39464	1.15231	DPP4;SPCS2
Mismatch repair	44250	0.437692	0.659636	0	0	1.39464	1.15231	MSH6;POLD2
Mitochondrial pathway of apoptosis: antiapoptotic Bcl-2 family	44250	0.437692	0.659636	0	0	1.39464	1.15231	MAPK13;MCL1
Phospholipid metabolism	14/205	0.439409	0.661373	0	0	1.07369	0.882923	SLC44A4;CERS6;SLC44A2;PIK3R1;AGPAT1;SUMF2;GNPAT;INPP4B;HADHA;SPTLC2;PSAP;PLBD1;PIP5K1A;PIP4K2B
Cyclin D-associated events in G1	3/38	0.441898	0.663015	0	0	1.25522	1.02511	CDKN1A;CDKN2B;UBC
ERBB4 signaling events	3/38	0.441898	0.663015	0	0	1.25522	1.02511	ERBB2;PIK3R1;EREG
JNK/MAPK pathway	4/53	0.442199	0.663015	0	0	1.19549	0.975511	DUSP4;JUN;DUSP10;DUSP16
MAPK signaling pathway	21/314	0.448256	0.664627	0	0	1.0499	0.842432	DUSP4;DUSP5;JUN;DUSP1;STAT1;HSPB1;FOS;GNG12;DUSP16;EGFR;RELB;MAPK13;IL1A;NRAS;CASP7;DUSP10;MYC;DDIT3;MAP3K8;FGFR4;ATF4
Adrenoceptors	44205	0.448382	0.664627	0	0	1.8303	1.4681	ADRB2
Alpha-4 beta-7 integrin signaling	44205	0.448382	0.664627	0	0	1.8303	1.4681	ITGB1
Folding of actin by CCT/TriC	44205	0.448382	0.664627	0	0	1.8303	1.4681	ACTB
Nef-mediated CD4 downregulation	44205	0.448382	0.664627	0	0	1.8303	1.4681	AP2M1
Polyadenylation of mRNA	44205	0.448382	0.664627	0	0	1.8303	1.4681	PAPOLA
Prostanoid ligand receptors	44205	0.448382	0.664627	0	0	1.8303	1.4681	PTGER4
Sodium/proton exchangers	44205	0.448382	0.664627	0	0	1.8303	1.4681	SLC9A7
Type I hemidesmosome assembly	44205	0.448382	0.664627	0	0	1.8303	1.4681	ITGA6
Differentiation pathway in PC12 cells	6/84	0.451207	0.667125	0	0	1.12653	0.896529	EGR1;NRAS;JUN;ANXA2;PTPN11;FOS
Small cell lung cancer	6/84	0.451207	0.667125	0	0	1.12653	0.896529	ITGB1;CDKN2B;MYC;ITGAV;ITGA6;PIK3R1
Phase I of biological oxidations: functionalization of compounds	5/69	0.453927	0.670301	0	0	1.1441	0.903627	CYP2J2;CYP24A1;MAOB;CYP51A1;CYP1B1
Phospholipase C-mediated cascade	4/54	0.456608	0.671186	0	0	1.17151	0.918385	PRKAR1A;PRKAR2A;CALM1;FGFR4
RANKL signaling pathway	4/54	0.456608	0.671186	0	0	1.17151	0.918385	JUN;FOS;PIK3R1;RELB
HIV-1 transcription initiation	3/39	0.458947	0.671186	0	0	1.22028	0.950383	POLR2B;GTF2B;POLR2J
Iron uptake and transport	3/39	0.458947	0.671186	0	0	1.22028	0.950383	TFRC;FTH1;FTL
Signaling events regulated by Ret tyrosine kinase	3/39	0.458947	0.671186	0	0	1.22028	0.950383	JUN;PTPN11;PIK3R1
Integrin-mediated cell adhesion	7/100	0.459062	0.671186	0	0	1.10229	0.858206	ITGB1;ITGB5;CAPN2;ITGAV;ITGA6;ITGB6;VCL
Dorso-ventral axis formation	44251	0.459685	0.671186	0	0	1.33117	1.03461	EGFR;ETS2
Lysosome vesicle biogenesis	44251	0.459685	0.671186	0	0	1.33117	1.03461	BLOC1S1;AP1M2
SREBP signaling	44251	0.459685	0.671186	0	0	1.33117	1.03461	INSIG1;SREBF2
Integrin cell surface interactions	6/85	0.462641	0.67466	0	0	1.11221	0.8573	ITGB1;ITGB5;SPP1;ITGAV;ITGA6;ITGB6
CDC42 signaling events	5/70	0.466552	0.676991	0	0	1.12643	0.858778	ACTR2;JUN;IQGAP1;PIK3R1;IQGAP3
Pancreatic cancer	5/70	0.466552	0.676991	0	0	1.12643	0.858778	BAD;STAT1;ERBB2;PIK3R1;EGFR
Renal cell carcinoma	5/70	0.466552	0.676991	0	0	1.12643	0.858778	FH;NRAS;JUN;PTPN11;PIK3R1
Signaling events mediated by VEGFR1 and VEGFR2	5/70	0.466552	0.676991	0	0	1.12643	0.858778	ITGAV;PTPN11;IQGAP1;PIK3R1;VCL
GnRH signaling pathway	7/101	0.469544	0.68049	0	0	1.0905	0.824412	JUN;NRAS;CALM1;CALM2;EGFR;ATF4;MAPK13
T cell receptor signaling in naive CD8+ T cells	4/55	0.470889	0.681596	0	0	1.14848	0.864959	NRAS;MAP3K8;HLA-A;B2M
Glycerophospholipid biosynthesis	6/86	0.474012	0.68527	0	0	1.09825	0.819869	GNPAT;HADHA;SLC44A4;SLC44A2;PLBD1;AGPAT1
Negative regulation of FGFR signaling	3/40	0.475769	0.685692	0	0	1.18724	0.88191	UBC;PTPN11;FGFR4
Bacterial invasion of epithelial cells	5/71	0.479085	0.685692	0	0	1.10931	0.816314	ITGB1;PIK3R1;ACTB;VCL;CD2AP
Melanoma	5/71	0.479085	0.685692	0	0	1.10931	0.816314	CDKN1A;NRAS;BAD;PIK3R1;EGFR
Ghrelin pathway	44252	0.481167	0.685692	0	0	1.27323	0.931419	CXCL8;ACACA
Glutathione conjugation	44252	0.481167	0.685692	0	0	1.27323	0.931419	GGCT;MGST1
Phosphoinositides and their downstream targets	44252	0.481167	0.685692	0	0	1.27323	0.931419	BAD;AP2M1
Regulatory RNA pathways	44252	0.481167	0.685692	0	0	1.27323	0.931419	POLR2B;POLR2J
Activation of calcium-permeable kainate receptor	44206	0.483674	0.685692	0	0	1.62685	1.18165	CALM1
Cdc25 and Chk1 regulatory pathway in response to DNA damage	44206	0.483674	0.685692	0	0	1.62685	1.18165	CDK1
Deregulation of CDK5 in Alzheimer's disease	44206	0.483674	0.685692	0	0	1.62685	1.18165	PPP2R5D
Fanconi anemia pathway regulation	44206	0.483674	0.685692	0	0	1.62685	1.18165	UBC
Gap junction degradation	44206	0.483674	0.685692	0	0	1.62685	1.18165	AP2M1
Insulin secretion regulation by acetylcholine	44206	0.483674	0.685692	0	0	1.62685	1.18165	MARCKS
Netrin mediated repulsion signals	44206	0.483674	0.685692	0	0	1.62685	1.18165	PTPN11
Phospholipase C signaling pathway	44206	0.483674	0.685692	0	0	1.62685	1.18165	PIK3R1
Splicing regulation through Sam68	44206	0.483674	0.685692	0	0	1.62685	1.18165	CDK1
Thromboxane A2 receptor signaling	4/56	0.485029	0.686782	0	0	1.12633	0.814957	SLC9A3R1;EGFR;RAB11A;TGM2
Chromosome maintenance	7/103	0.490349	0.693477	0	0	1.06767	0.76086	CENPU;RAD21;POLD2;NHP2;RBBP7;CENPA;LMNB1
Insulin biosynthesis and processing	3/41	0.492344	0.695458	0	0	1.15594	0.81907	SPCS2;SRP14;SRP9
HIF-1 degradation in normoxia	6/88	0.496539	0.700539	0	0	1.07135	0.750046	PSMD10;HDAC1;PSMB10;PSMB8;MAPK13;PSMB9
Acute myeloid leukemia	4/57	0.499013	0.703183	0	0	1.10502	0.768127	NRAS;BAD;MYC;PIK3R1
PGC-1a regulation	44253	0.502114	0.705206	0	0	1.22011	0.840571	CALM1;CALM2
Ras signaling pathway	44253	0.502114	0.705206	0	0	1.22011	0.840571	BAD;PIK3R1
Ubiquitin-mediated proteolysis	9/136	0.507264	0.705206	0	0	1.03755	0.704207	CDC20;DDB1;SOCS3;UBA7;SMURF1;UBE2C;UBE2Q2;UBE2L6;UBE2Z
Aldosterone-regulated sodium reabsorption	3/42	0.508655	0.705206	0	0	1.12624	0.761318	ATP1A1;PIK3R1;ATP1B1
Eukaryotic transcription initiation	3/42	0.508655	0.705206	0	0	1.12624	0.761318	POLR2B;GTF2B;POLR2J
DNA repair	7/105	0.510905	0.705206	0	0	1.04577	0.702307	DDB1;PRKDC;XRCC5;POLR2B;UBC;POLD2;POLR2J
Pathways in cancer	21/325	0.512988	0.705206	0	0	1.01131	0.675052	ITGB1;JUN;CDKN1A;FH;CDKN2B;CXCL8;STAT1;HDAC1;BAD;WNT7B;PIK3R1;FOS;EGFR;MSH6;NRAS;IL6;MYC;ERBB2;BIRC5;ITGAV;ITGA6
Diabetes pathways	9/137	0.516219	0.705206	0	0	1.02939	0.680655	SPCS2;CXCL8;IGFBP4;MYC;DDIT3;KLF4;ACTB;ATF3;ATF4
Alpha-linolenic (omega3) and linoleic (omega6) acid metabolism	44207	0.516709	0.705206	0	0	1.46408	0.966698	HSD17B4
Apoptotic cleavage of cell adhesion proteins	44207	0.516709	0.705206	0	0	1.46408	0.966698	DSG2
Bone mineralization regulation	44207	0.516709	0.705206	0	0	1.46408	0.966698	SPP1
Down syndrome cell adhesion molecule (DSCAM) interactions	44207	0.516709	0.705206	0	0	1.46408	0.966698	MAPK13
Erythropoietin-mediated neuroprotection through NF-kB	44207	0.516709	0.705206	0	0	1.46408	0.966698	CDKN1A
Folate biosynthesis	44207	0.516709	0.705206	0	0	1.46408	0.966698	DHFR
Glutathione biosynthesis and recycling	44207	0.516709	0.705206	0	0	1.46408	0.966698	GGCT
Glypican-3 pathway	44207	0.516709	0.705206	0	0	1.46408	0.966698	MDK
Integrin beta-4 pathway	44207	0.516709	0.705206	0	0	1.46408	0.966698	ITGA6
Mechanism of protein import into the nucleus	44207	0.516709	0.705206	0	0	1.46408	0.966698	KPNA2
Methylation	44207	0.516709	0.705206	0	0	1.46408	0.966698	AHCY
Monocyte and its surface molecules	44207	0.516709	0.705206	0	0	1.46408	0.966698	ITGB1
Notch receptor processing	44207	0.516709	0.705206	0	0	1.46408	0.966698	ADAM10
Osteopontin signaling	44207	0.516709	0.705206	0	0	1.46408	0.966698	SPP1
Reversal of insulin resistance by leptin	44207	0.516709	0.705206	0	0	1.46408	0.966698	ACACA
Stress fiber formation mediated by Rho-selective guanine exchange factor AKAP13	44207	0.516709	0.705206	0	0	1.46408	0.966698	PRKAR2A
Tryptophan catabolism	44207	0.516709	0.705206	0	0	1.46408	0.966698	IDO1
Unwinding of DNA	44207	0.516709	0.705206	0	0	1.46408	0.966698	MCM6
Vitamin B5 (pantothenate) metabolism	44207	0.516709	0.705206	0	0	1.46408	0.966698	PPCS
Developmental biology	27/420	0.517638	0.705651	0	0	1.00573	0.662252	ITGB1;SEMA7A;CEBPB;CEBPD;NTN4;EGFR;HELZ2;NRAS;ABLIM1;ALCAM;MED13;ERBB2;ITGAV;AP2M1;NCOA3;PTPN11;HNF1B;NR2F2;KLF4;TBL1XR1;KIF4A;CDK1;MYH9;AGRN;EZR;CD24;PFN2
ADP signalling through P2Y purinoceptor 12	44254	0.522505	0.710631	0	0	1.17125	0.760279	GNB4;GNG12
FSH signaling pathway	44254	0.522505	0.710631	0	0	1.17125	0.760279	RPS6;AREG
Growth hormone receptor signaling	3/43	0.524687	0.712771	0	0	1.09802	0.708173	SOCS3;STAT1;PIK3R1
Biological oxidations	9/139	0.533967	0.724536	0	0	1.01344	0.635855	CYP2J2;GGCT;AHCY;CYP24A1;MAOB;CYP51A1;MGST1;CYP1B1;PAPSS1
Neurotrophic factor-mediated Trk receptor signaling	4/60	0.539923	0.726619	0	0	1.04566	0.644468	PRKCI;NRAS;PTPN11;PIK3R1
VEGF signaling pathway	5/76	0.540059	0.726619	0	0	1.03091	0.635121	NRAS;BAD;HSPB1;PIK3R1;MAPK13
G-protein-mediated events	3/44	0.540426	0.726619	0	0	1.07118	0.659204	PRKAR1A;PRKAR2A;CALM1
Dual incision reaction in TC-NER	44255	0.542327	0.726619	0	0	1.12614	0.689067	POLR2B;POLR2J
Extension of telomeres	44255	0.542327	0.726619	0	0	1.12614	0.689067	POLD2;NHP2
G-protein activation	44255	0.542327	0.726619	0	0	1.12614	0.689067	GNB4;GNG12
G-protein beta-gamma signalling	44255	0.542327	0.726619	0	0	1.12614	0.689067	GNB4;GNG12
Messenger RNA capping	44255	0.542327	0.726619	0	0	1.12614	0.689067	POLR2B;POLR2J
Multi-step regulation of transcription by PITX2	44255	0.542327	0.726619	0	0	1.12614	0.689067	HDAC1;PPP2R5D
PKB-mediated events	44255	0.542327	0.726619	0	0	1.12614	0.689067	RPS6;EIF4B
Phosphatidic acid biosynthesis	44255	0.542327	0.726619	0	0	1.12614	0.689067	GNPAT;AGPAT1
BMP signaling and regulation	44208	0.547633	0.727072	0	0	1.33091	0.801411	SMURF1
Beta-arrestins in GPCR desensitization	44208	0.547633	0.727072	0	0	1.33091	0.801411	AP2M1
Granzyme A-mediated apoptosis pathway	44208	0.547633	0.727072	0	0	1.33091	0.801411	ANP32A
Parkin role in the ubiquitin-proteasomal pathway	44208	0.547633	0.727072	0	0	1.33091	0.801411	UBE2L6
Pyruvate dehydrogenase (PDH) complex regulation	44208	0.547633	0.727072	0	0	1.33091	0.801411	PDHA1
Rab GTPases mark targets in the endocytotic machinery	44208	0.547633	0.727072	0	0	1.33091	0.801411	RAB11A
SRF and microRNAs in smooth muscle differentiation and proliferation	44208	0.547633	0.727072	0	0	1.33091	0.801411	KLF4
Salmonella infection	44208	0.547633	0.727072	0	0	1.33091	0.801411	ACTR2
Signaling by insulin receptor	7/109	0.55109	0.730257	0	0	1.00454	0.598561	NRAS;RPS6;CDK1;PTPN11;PIK3R1;FGFR4;EIF4B
HIV genome transcription	4/61	0.553178	0.730257	0	0	1.02726	0.608214	POLR2B;GTF2B;NELFB;POLR2J
Deposition of new CENP-A-containing nucleosomes at the centromere	3/45	0.55586	0.730257	0	0	1.04562	0.614031	CENPU;RBBP7;CENPA
Interleukin-3, interleukin-5, and GM-CSF signaling	3/45	0.55586	0.730257	0	0	1.04562	0.614031	PTPN11;PIK3R1;YWHAZ
Metapathway biotransformation	11/174	0.560198	0.730257	0	0	0.987682	0.572327	CYP2J2;NAA50;UGT1A10;GSTM3;AKR1B10;CYP24A1;CYP51A1;GSR;MGST1;AKR1C3;CYP1B1
Glycosaminoglycan metabolism	7/110	0.560915	0.730257	0	0	0.994733	0.575141	SDC4;SDC1;B3GNT2;HMMR;AGRN;B4GALT4;B4GALT5
Amine compound SLC transporters	2/29	0.561569	0.730257	0	0	1.08437	0.625704	SLC44A4;SLC44A2
Association of TriC/CCT with target proteins during biosynthesis	2/29	0.561569	0.730257	0	0	1.08437	0.625704	SKIV2L;FKBP9
BARD1 signaling events	2/29	0.561569	0.730257	0	0	1.08437	0.625704	PRKDC;XRCC5
Influence of Ras and Rho proteins on G1 to S transition	2/29	0.561569	0.730257	0	0	1.08437	0.625704	CDKN1A;PIK3R1
Inhibition of insulin secretion by adrenaline/noradrenaline	2/29	0.561569	0.730257	0	0	1.08437	0.625704	GNB4;GNG12
Integrin beta-2 pathway	2/29	0.561569	0.730257	0	0	1.08437	0.625704	C3;TGFBI
Lipoprotein metabolism	2/29	0.561569	0.730257	0	0	1.08437	0.625704	SDC1;LDLR
Phototransduction	2/29	0.561569	0.730257	0	0	1.08437	0.625704	CALM1;CALM2
RNA polymerase	2/29	0.561569	0.730257	0	0	1.08437	0.625704	POLR2B;POLR2J
Reelin signaling pathway	2/29	0.561569	0.730257	0	0	1.08437	0.625704	ITGB1;PIK3R1
Sema4D in semaphorin signaling	2/29	0.561569	0.730257	0	0	1.08437	0.625704	ERBB2;MYH9
Thyroid cancer	2/29	0.561569	0.730257	0	0	1.08437	0.625704	NRAS;MYC
Fc gamma receptor-mediated phagocytosis	6/94	0.56188	0.730257	0	0	0.997983	0.575304	MARCKSL1;MARCKS;GSN;PIP5K1A;ASAP2;PIK3R1
Syndecan 1 pathway	3/46	0.570979	0.736285	0	0	1.02125	0.572312	MMP7;CCL5;SDC1
Activation of DNA fragmentation factor	44209	0.576579	0.736285	0	0	1.21994	0.671752	HMGB1
Arylsulfatase activation	44209	0.576579	0.736285	0	0	1.21994	0.671752	SUMF2
Cytosolic sulfonation of small molecules	44209	0.576579	0.736285	0	0	1.21994	0.671752	PAPSS1
Double stranded RNA-induced gene expression	44209	0.576579	0.736285	0	0	1.21994	0.671752	IFNB1
FGFR4 ligand binding and activation	44209	0.576579	0.736285	0	0	1.21994	0.671752	FGFR4
Ghrelin-mediated regulation of food intake and energy homeostasis	44209	0.576579	0.736285	0	0	1.21994	0.671752	IGFBP4
HIV life cycle early phase	44209	0.576579	0.736285	0	0	1.21994	0.671752	XRCC5
Irinotecan pathway	44209	0.576579	0.736285	0	0	1.21994	0.671752	UGT1A10
Keap1-Nrf2 pathway	44209	0.576579	0.736285	0	0	1.21994	0.671752	CEBPB
MAP kinase downregulation by phosphorylation of MEK1 by Cdk5/p35	44209	0.576579	0.736285	0	0	1.21994	0.671752	EGR1
PI3K class IB pathway	44209	0.576579	0.736285	0	0	1.21994	0.671752	NRAS
PIP biosynthesis at the early endosome membrane	44209	0.576579	0.736285	0	0	1.21994	0.671752	INPP4B
Platelet adhesion to exposed collagen	44209	0.576579	0.736285	0	0	1.21994	0.671752	ITGB1
Sulfur metabolism	44209	0.576579	0.736285	0	0	1.21994	0.671752	PAPSS1
p27 phosphorylation regulation during cell cycle progression	44209	0.576579	0.736285	0	0	1.21994	0.671752	NEDD8
Gap junction trafficking and regulation	2/30	0.580224	0.738524	0	0	1.04559	0.569156	GJB1;AP2M1
Ovarian infertility genes	2/30	0.580224	0.738524	0	0	1.04559	0.569156	EGR1;CEBPB
Signaling by FGFR1 mutants	2/30	0.580224	0.738524	0	0	1.04559	0.569156	STAT1;PIK3R1
mTOR signaling pathway	7/113	0.589786	0.749879	0	0	0.966425	0.510269	NRAS;YWHAQ;RPS6;PPP2R5D;PIK3R1;YWHAZ;EIF4B
MAPK cascade role in angiogenesis	4/64	0.591677	0.751469	0	0	0.975739	0.512062	BAD;DAG1;PTPN11;IQGAP1
Amino acid metabolism	12/195	0.597107	0.753627	0	0	0.959437	0.494742	PSMD10;GLUD1;AHCY;OAT;PSAT1;MCCC1;ALDH18A1;OAZ1;PSMB8;PSMB10;IDO1;PSMB9
Amino acid transport across the plasma membrane	2/31	0.598288	0.753627	0	0	1.00948	0.518552	SLC38A1;SLC3A2
CD28 co-stimulation	2/31	0.598288	0.753627	0	0	1.00948	0.518552	MAP3K8;PIK3R1
DNA strand elongation	2/31	0.598288	0.753627	0	0	1.00948	0.518552	POLD2;MCM6
Signal amplification	2/31	0.598288	0.753627	0	0	1.00948	0.518552	GNB4;GNG12
Chondroitin sulfate/dermatan sulfate metabolism	3/48	0.600239	0.753627	0	0	0.975758	0.498053	SDC4;SDC1;AGRN
N-glycan biosynthesis	3/48	0.600239	0.753627	0	0	0.975758	0.498053	FUT8;MGAT4B;STT3B
DCC-mediated attractive signaling	44210	0.603674	0.753627	0	0	1.12604	0.568335	ABLIM1
HIV-1 early elongation complex formation	44210	0.603674	0.753627	0	0	1.12604	0.568335	NELFB
Hyaluronan metabolism	44210	0.603674	0.753627	0	0	1.12604	0.568335	HMMR
Leading strand biosynthesis	44210	0.603674	0.753627	0	0	1.12604	0.568335	POLD2
Lectin-induced complement pathway	44210	0.603674	0.753627	0	0	1.12604	0.568335	C3
Osteoblast signaling	44210	0.603674	0.753627	0	0	1.12604	0.568335	ITGAV
Porphyrin metabolism	44210	0.603674	0.753627	0	0	1.12604	0.568335	BLVRB
Retrograde neurotrophin signaling	44210	0.603674	0.753627	0	0	1.12604	0.568335	AP2M1
Signaling by NOTCH2	44210	0.603674	0.753627	0	0	1.12604	0.568335	ADAM10
Platelet homeostasis	5/82	0.608489	0.758829	0	0	0.950274	0.472074	GNB4;PPP2R5A;PPP2R5D;PTPN11;GNG12
Ceramide signaling pathway	3/49	0.614368	0.764405	0	0	0.954494	0.464993	BAD;MYC;CTSD
G alpha 12 pathway	3/49	0.614368	0.764405	0	0	0.954494	0.464993	NRAS;JUN;MAPK13
Glycine, serine and threonine metabolism	2/32	0.61576	0.764405	0	0	0.975777	0.473152	MAOB;PSAT1
Sphingolipid de novo biosynthesis	2/32	0.61576	0.764405	0	0	0.975777	0.473152	CERS6;SPTLC2
Semaphorin interactions	4/66	0.616224	0.764405	0	0	0.944162	0.457111	ITGB1;SEMA7A;ERBB2;MYH9
Wnt signaling pathway	14/231	0.621513	0.768896	0	0	0.943721	0.448832	GPI;PRKCI;JUN;MMP7;HDAC1;WNT7B;PPP2R5A;CACYBP;PPP2R5D;FOSL1;TBL1XR1;MYC;LDLR;SOX4
G alpha (i) signaling events	12/199	0.625427	0.768896	0	0	0.938712	0.440557	C3;CXCL10;CXCL11;CXCL8;CCL20;CCL5;SAA1;GNB4;CXCL1;GNG12;CXCL3;CXCL16
cAMP cell motility pathway inferred from amoeba model	4/67	0.628147	0.768896	0	0	0.929125	0.432026	RPS4X;GCA;ACTB;HLA-E
Non-coding RNA metabolism	3/50	0.628155	0.768896	0	0	0.934136	0.434343	SNRPD2;SNRPE;SNRPD3
Association of licensing factors with the pre-replicative complex	44211	0.629037	0.768896	0	0	1.04555	0.484681	UBC
Bile acid and bile salt biosynthesis via 7-alpha-hydroxycholesterol	44211	0.629037	0.768896	0	0	1.04555	0.484681	HSD17B4
Coagulation intrinsic pathway	44211	0.629037	0.768896	0	0	1.04555	0.484681	SERPING1
Eicosanoid ligand-binding G-protein coupled receptors	44211	0.629037	0.768896	0	0	1.04555	0.484681	PTGER4
Fibrinolysis pathway	44211	0.629037	0.768896	0	0	1.04555	0.484681	SERPINB2
Glycosylation of mammalian N-linked oligosaccarides	44211	0.629037	0.768896	0	0	1.04555	0.484681	FUT4
Lagging strand processive biosynthesis	44211	0.629037	0.768896	0	0	1.04555	0.484681	POLD2
Prolactin receptor signaling pathway	44211	0.629037	0.768896	0	0	1.04555	0.484681	PTPN11
TRAF6-mediated induction of TAK1 complex	44211	0.629037	0.768896	0	0	1.04555	0.484681	UBC
TrkA receptor signaling pathway	44211	0.629037	0.768896	0	0	1.04555	0.484681	PIK3R1
Global genomic nucleotide excision repair (GG-NER)	2/33	0.632643	0.771693	0	0	0.944249	0.432324	DDB1;POLD2
Glucagon-type ligand receptors	2/33	0.632643	0.771693	0	0	0.944249	0.432324	GNB4;GNG12
HIV life cycle	7/118	0.63568	0.77459	0	0	0.922644	0.418013	XRCC5;POLR2B;GTF2B;UBC;NELFB;POLR2J;VPS28
MicroRNAs in cardiomyocyte hypertrophy	5/85	0.640403	0.779535	0	0	0.914492	0.40755	LIF;PIK3R1;CALM1;IKBKE;CALM2
Nuclear receptor transcription pathway	3/51	0.641599	0.780179	0	0	0.914626	0.405904	THRA;NRBF2;NR3C1
Nuclear receptors in lipid metabolism and toxicity	2/34	0.64894	0.784808	0	0	0.914693	0.395527	ABCD3;CYP24A1
PPAR signaling pathway	4/69	0.651269	0.784808	0	0	0.90044	0.386138	SCD;UBC;DBI;ACSL4
Acyl chain remodelling of phosphatidylinositol	44212	0.652778	0.784808	0	0	0.975796	0.416195	PLBD1
Cell death signaling by NRIF in the nucleus	44212	0.652778	0.784808	0	0	0.975796	0.416195	UBC
Gap-filling DNA repair biosynthesis and ligation in global genomic nucleotide excision repair	44212	0.652778	0.784808	0	0	0.975796	0.416195	POLD2
GluR2-containing AMPA receptor trafficking	44212	0.652778	0.784808	0	0	0.975796	0.416195	AP2M1
Inhibition of platelet activation by aspirin	44212	0.652778	0.784808	0	0	0.975796	0.416195	ITGB1
N-glycan precursor substrate biosynthesis	44212	0.652778	0.784808	0	0	0.975796	0.416195	GNPNAT1
Pantothenate and CoA biosynthesis	44212	0.652778	0.784808	0	0	0.975796	0.416195	PPCS
Primary bile acid biosynthesis	44212	0.652778	0.784808	0	0	0.975796	0.416195	HSD17B4
Rap1 signaling	44212	0.652778	0.784808	0	0	0.975796	0.416195	YWHAZ
Drug metabolism: other enzymes	3/52	0.654696	0.785501	0	0	0.895912	0.379494	UGT1A10;IMPDH1;HPRT1
Heparan sulfate/heparin glycosaminoglycan (HS-GAG) metabolism	3/52	0.654696	0.785501	0	0	0.895912	0.379494	SDC4;SDC1;AGRN
Base excision repair	2/35	0.664656	0.794196	0	0	0.886927	0.362297	POLD2;HMGB1
Ether lipid metabolism	2/35	0.664656	0.794196	0	0	0.886927	0.362297	AGPS;PAFAH1B3
Linoleic acid metabolism	2/35	0.664656	0.794196	0	0	0.886927	0.362297	CYP2J2;AKR1B10
fMLP induced chemokine gene expression in HMC-1 cells	2/35	0.664656	0.794196	0	0	0.886927	0.362297	CALM1;CALM2
Amyotrophic lateral sclerosis (ALS)	3/53	0.667446	0.795196	0	0	0.877947	0.354952	BAD;CAT;MAPK13
Systemic lupus erythematosus	8/139	0.671252	0.795196	0	0	0.893208	0.356042	C3;HLA-DMA;ACTN1;HLA-DRA;SNRPD3;TRIM21;HLA-DRB1;HLA-DQB1
Phase II of biological oxidations: conjugation	4/71	0.673412	0.795196	0	0	0.873468	0.345367	GGCT;AHCY;MGST1;PAPSS1
ABCA transporters in lipid homeostasis	44213	0.675	0.795196	0	0	0.914759	0.359539	ABCD3
Atypical NF-kappaB pathway	44213	0.675	0.795196	0	0	0.914759	0.359539	PIK3R1
Branched-chain amino acid catabolism	44213	0.675	0.795196	0	0	0.914759	0.359539	MCCC1
Complement activation, classical pathway	44213	0.675	0.795196	0	0	0.914759	0.359539	C3
Dendritic cells in regulating TH1 and TH2 development	44213	0.675	0.795196	0	0	0.914759	0.359539	IFNB1
Destabilization of mRNA by KSRP	44213	0.675	0.795196	0	0	0.914759	0.359539	YWHAZ
Estrogen metabolism	44213	0.675	0.795196	0	0	0.914759	0.359539	CYP1B1
Inflammasomes	44213	0.675	0.795196	0	0	0.914759	0.359539	TXNIP
Insulin-like growth factor (IGF) activity regulation by insulin-like growth factor binding proteins (IGFBPs)	44213	0.675	0.795196	0	0	0.914759	0.359539	IGFBP4
Phenylalanine metabolism	44213	0.675	0.795196	0	0	0.914759	0.359539	MAOB
SUMOylation by RanBP2 regulates transcriptional repression	44213	0.675	0.795196	0	0	0.914759	0.359539	HDAC1
Phospholipids as signaling intermediaries	2/36	0.6798	0.800046	0	0	0.860795	0.332229	ITGAV;PIK3R1
Sphingolipid metabolism	4/72	0.684112	0.804312	0	0	0.860577	0.326704	CERS6;SPTLC2;PSAP;SUMF2
Peptide G-protein coupled receptors	11/192	0.689906	0.810311	0	0	0.888596	0.329847	C3;CXCL10;CXCL11;CXCL8;CCL20;CCL5;SAA1;F2RL1;CXCL1;CXCL3;CXCL16
Axon guidance	19/325	0.690799	0.810547	0	0	0.907472	0.33568	ITGB1;SEMA7A;NTN4;PTPN11;EGFR;EFNA1;NRAS;ABLIM1;ALCAM;KIF4A;ERBB2;CDK1;MYH9;ITGAV;EZR;CD24;AGRN;AP2M1;PFN2
Vibrio cholerae infection	3/55	0.691903	0.81103	0	0	0.844089	0.310886	SLC12A2;ACTB;CFTR
Botulinum neurotoxicity	44214	0.695802	0.811537	0	0	0.860904	0.312242	STX10
CBL signaling regulation	44214	0.695802	0.811537	0	0	0.860904	0.312242	PIK3R1
CDK regulation of DNA replication	44214	0.695802	0.811537	0	0	0.860904	0.312242	MCM6
Human cytomegalovirus and MAP kinase pathways	44214	0.695802	0.811537	0	0	0.860904	0.312242	PIK3R1
Pre-NOTCH processing in Golgi	44214	0.695802	0.811537	0	0	0.860904	0.312242	TMED2
Neural crest differentiation	5/91	0.699171	0.814656	0	0	0.850416	0.30433	ITGB1;GJB1;MIA;HDAC1;MYC
Steroid hormone biosynthesis	3/56	0.703613	0.819017	0	0	0.828119	0.291106	UGT1A10;AKR1C3;CYP1B1
Glycosphingolipid metabolism	2/38	0.708408	0.823779	0	0	0.812886	0.280231	PSAP;SUMF2
Inositol phosphate metabolism	3/57	0.71498	0.824394	0	0	0.812739	0.272675	INPP4B;PIP5K1A;PIP4K2B
Pre-NOTCH expression and processing	3/57	0.71498	0.824394	0	0	0.812739	0.272675	MOV10;JUN;TMED2
Apoptosis modulation by HSP70	44215	0.715272	0.824394	0	0	0.813033	0.27244	CASP7
G-protein-independent seven transmembrane receptor signaling	44215	0.715272	0.824394	0	0	0.813033	0.27244	MAPK13
Gap junction assembly	44215	0.715272	0.824394	0	0	0.813033	0.27244	GJB1
Ras activation upon calcium influx through NMDA receptor	44215	0.715272	0.824394	0	0	0.813033	0.27244	CALM1
Resolution of abasic sites (AP sites)	44215	0.715272	0.824394	0	0	0.813033	0.27244	POLD2
STAT3 pathway	44215	0.715272	0.824394	0	0	0.813033	0.27244	IL6
Small ligand GPCRs	44215	0.715272	0.824394	0	0	0.813033	0.27244	PTGER4
E-cadherin nascent AJ-like junctions pathway	2/39	0.721892	0.831205	0	0	0.790874	0.25773	IQGAP1;PIK3R1
Transcription	10/181	0.727869	0.837263	0	0	0.854843	0.271528	NUDT21;CBX3;POLR2B;EHMT2;GTF2B;PAPOLA;SNRPE;NELFB;SNRPD3;POLR2J
4-1BB-dependent immune response	44216	0.733498	0.840336	0	0	0.7702	0.238708	JUN
Cell differentiation pathway	44216	0.733498	0.840336	0	0	0.7702	0.238708	KLF4
Dual incision reaction in GG-NER	44216	0.733498	0.840336	0	0	0.7702	0.238708	DDB1
Signaling by Hippo	44216	0.733498	0.840336	0	0	0.7702	0.238708	AMOTL2
Transport of inorganic cations/anions and amino acids/oligopeptides	5/95	0.734468	0.840336	0	0	0.812445	0.250728	SLC12A2;SLC38A1;SLC9A7;SLC3A2;SLC12A7
Nuclear signaling by ErbB4	2/40	0.734846	0.840336	0	0	0.77002	0.237239	PTPN11;EREG
Protein processing in the endoplasmic reticulum	9/166	0.741652	0.847292	0	0	0.837936	0.250438	LMAN1;TRAM1;DDIT3;CANX;CAPN2;STT3B;RNF5;UGGT1;ATF4
Alpha-M beta-2 integrin signaling	2/41	0.747282	0.851232	0	0	0.750236	0.218553	IL6;HMGB1
Plasma membrane estrogen receptor signaling	2/41	0.747282	0.851232	0	0	0.750236	0.218553	NRAS;PIK3R1
Tyrosine metabolism	2/41	0.747282	0.851232	0	0	0.750236	0.218553	MAOB;ADH5
Mitochondrial role in apoptotic signaling	44217	0.750558	0.85165	0	0	0.731651	0.209939	CASP7
Nicotine activity on dopaminergic neurons	44217	0.750558	0.85165	0	0	0.731651	0.209939	PPP1CA
S1P/S1P1 pathway	44217	0.750558	0.85165	0	0	0.731651	0.209939	ITGAV
Y branching of actin filaments	44217	0.750558	0.85165	0	0	0.731651	0.209939	ACTR2
Unfolded protein response	4/79	0.752048	0.852515	0	0	0.779963	0.222255	CXCL8;DDIT3;ATF3;ATF4
Androgen receptor proteolysis and transcription regulation	3/61	0.75708	0.857389	0	0	0.756526	0.210531	GSN;PRKDC;XRCC5
BMP receptor signaling	2/42	0.759213	0.858145	0	0	0.731441	0.201492	SMURF1;PPP1CA
Hexose transport	2/42	0.759213	0.858145	0	0	0.731441	0.201492	HK2;HK1
Fanconi anemia pathway	44218	0.766526	0.864742	0	0	0.696773	0.185262	UBC
RNA polymerase II promoter escape	44218	0.766526	0.864742	0	0	0.696773	0.185262	GTF2B
Platelet activation, signaling and aggregation	11/205	0.767556	0.86507	0	0	0.82847	0.219167	CD63;SERPINA1;ACTN1;PSAP;GNB4;SERPING1;PIK3R1;GNG12;CALM1;YWHAZ;VCL
Cell differentiation by G alpha (i/o) pathway inferred from mouse Neuro2A model	2/43	0.770653	0.866892	0	0	0.713563	0.185895	NRAS;DAG1
PI3K class IB pathway in neutrophils	2/43	0.770653	0.866892	0	0	0.713563	0.185895	NRAS;PRKCI
Blood clotting cascade	44219	0.781473	0.872519	0	0	0.665066	0.163988	SERPINB2
Deadenylation of mRNA	44219	0.781473	0.872519	0	0	0.665066	0.163988	EIF4B
FGFR ligand binding and activation	44219	0.781473	0.872519	0	0	0.665066	0.163988	FGFR4
Nitrogen metabolism	44219	0.781473	0.872519	0	0	0.665066	0.163988	GLUD1
Signaling by bone morphogenetic protein (BMP)	44219	0.781473	0.872519	0	0	0.665066	0.163988	SMURF1
Signaling events mediated by the hedgehog family	44219	0.781473	0.872519	0	0	0.665066	0.163988	PIK3R1
Pancreatic secretion	5/101	0.78159	0.872519	0	0	0.761422	0.187633	SLC12A2;ATP1A1;ATP1B1;CFTR;RAB11A
Vasopressin-regulated water reabsorption	2/44	0.781617	0.872519	0	0	0.696536	0.17162	RAB5B;RAB11A
Angiotensin II-stimulated signaling through G-proteins and beta-arrestin	3/64	0.785243	0.875733	0	0	0.719204	0.173876	EGR1;PRKCI;MAPK13
Transmembrane transport of small molecules	24/432	0.791478	0.880882	0	0	0.858355	0.200729	SLC12A2;SLC38A1;SLC44A4;ABCD3;TFRC;ATP8B1;SLC44A2;ATP11B;SLC3A2;ATP1A1;GNG12;ATP1B1;RAB11A;HK2;HK1;PRKAR1A;SLC9A7;PRKAR2A;FTH1;GNB4;SLC12A7;ATP9A;CFTR;FTL
G alpha (z) signaling events	2/45	0.792117	0.880882	0	0	0.680301	0.158542	GNB4;GNG12
RNA polymerase III transcription	2/45	0.792117	0.880882	0	0	0.680301	0.158542	ADAR;NR3C1
Cell junction organization	4/84	0.793283	0.881342	0	0	0.73102	0.169286	ITGB1;PRKCI;ACTN1;ITGA6
Signal transduction of S1P receptor	44220	0.795464	0.882091	0	0	0.636116	0.145562	RACGAP1
Sulfur amino acid metabolism	44220	0.795464	0.882091	0	0	0.636116	0.145562	AHCY
RhoA activity regulation	2/46	0.802169	0.887844	0	0	0.664804	0.146547	ARHGEF28;ARHGAP5
Transfer RNA aminoacylation	2/46	0.802169	0.887844	0	0	0.664804	0.146547	DARS2;IARS2
Cellular response to hypoxia	44221	0.80856	0.891548	0	0	0.609579	0.129536	UBC
IGF1 receptor signaling through beta-arrestin	44221	0.80856	0.891548	0	0	0.609579	0.129536	MAPK13
Maturity onset diabetes of the young	44221	0.80856	0.891548	0	0	0.609579	0.129536	HNF1B
RNA polymerase I transcription initiation	44221	0.80856	0.891548	0	0	0.609579	0.129536	EHMT2
ALK1 pathway	44222	0.820818	0.899319	0	0	0.585164	0.115543	PPP1CA
Acyl chain remodelling of phosphatidylcholine	44222	0.820818	0.899319	0	0	0.585164	0.115543	PLBD1
Ascorbate and aldarate metabolism	44222	0.820818	0.899319	0	0	0.585164	0.115543	UGT1A10
CARM1 and regulation of the estrogen receptor	44222	0.820818	0.899319	0	0	0.585164	0.115543	HDAC1
Estrogen receptor transcription factor targets	44222	0.820818	0.899319	0	0	0.585164	0.115543	NCOA3
RXR/VDR pathway	44222	0.820818	0.899319	0	0	0.585164	0.115543	THRA
ATM pathway	2/48	0.820984	0.899319	0	0	0.635831	0.125419	CDKN1A;JUN
Amino acid and oligopeptide SLC transporters	2/49	0.829776	0.905366	0	0	0.62227	0.116115	SLC38A1;SLC3A2
Bile acid and bile salt metabolism	44223	0.832291	0.905366	0	0	0.562628	0.103283	HSD17B4
Collecting duct acid secretion	44223	0.832291	0.905366	0	0	0.562628	0.103283	SLC12A7
ERK5 role in neuronal survival pathway	44223	0.832291	0.905366	0	0	0.562628	0.103283	PIK3R1
Proteins and DNA sequences in cardicac structures	44223	0.832291	0.905366	0	0	0.562628	0.103283	PTPN11
TNF/stress-related signaling	44223	0.832291	0.905366	0	0	0.562628	0.103283	JUN
eIF4E and p70 S6 kinase regulation	44223	0.832291	0.905366	0	0	0.562628	0.103283	PIK3R1
NCAM signaling for neurite out-growth	3/70	0.833463	0.905366	0	0	0.654588	0.119244	NRAS;CDK1;AGRN
Signaling events mediated by HDAC class I	3/70	0.833463	0.905366	0	0	0.654588	0.119244	HDAC1;SMURF1;RBBP7
Gap junction pathway	4/90	0.835284	0.906504	0	0	0.679799	0.122353	TUBB6;NRAS;CDK1;EGFR
Interleukin receptor SHC signaling	44224	0.84303	0.913218	0	0	0.541761	0.0925068	PIK3R1
PTM: gamma carboxylation, hypusine formation and arylsulfatase activation	44224	0.84303	0.913218	0	0	0.541761	0.0925068	SUMF2
Myocyte adrenergic pathway	3/72	0.847324	0.917021	0	0	0.635546	0.105292	NRAS;DAG1;ADRB2
Histidine metabolism	44225	0.853083	0.917318	0	0	0.522384	0.0830063	MAOB
Homologous recombination	44225	0.853083	0.917318	0	0	0.522384	0.0830063	POLD2
Matrix metalloproteinases	44225	0.853083	0.917318	0	0	0.522384	0.0830063	MMP7
Pentose and glucuronate interconversions	44225	0.853083	0.917318	0	0	0.522384	0.0830063	UGT1A10
Post-translational modification: biosynthesis of GPI-anchored proteins	44225	0.853083	0.917318	0	0	0.522384	0.0830063	PIGY
S1P/S1P3 pathway	44225	0.853083	0.917318	0	0	0.522384	0.0830063	ITGAV
Transferrin endocytosis and recycling	44225	0.853083	0.917318	0	0	0.522384	0.0830063	TFRC
Activation of matrix metalloproteinases	44226	0.862492	0.922354	0	0	0.504344	0.0746076	MMP7
Activation of the pre-replicative complex	44226	0.862492	0.922354	0	0	0.504344	0.0746076	MCM6
Biosynthesis of the N-glycan precursor (dolichol lipid-linked oligosaccharide, LLO) and transfer to a nascent protein	44226	0.862492	0.922354	0	0	0.504344	0.0746076	GNPNAT1
CDC42 activity regulation	44226	0.862492	0.922354	0	0	0.504344	0.0746076	RACGAP1
Glutamate binding and activation of AMPA receptors and synaptic plasticity	44226	0.862492	0.922354	0	0	0.504344	0.0746076	AP2M1
Tight junction interactions	44226	0.862492	0.922354	0	0	0.504344	0.0746076	PRKCI
Inwardly rectifying potassium channels	44227	0.871298	0.930391	0	0	0.487507	0.0671642	GNG12
Meiotic synapsis	2/55	0.874795	0.930391	0	0	0.551647	0.0737912	RAD21;LMNB1
RNA polymerase I transcription	2/55	0.874795	0.930391	0	0	0.551647	0.0737912	CBX3;EHMT2
Complement cascade	3/77	0.877662	0.930391	0	0	0.592445	0.0773101	C3;CD46;CFB
G alpha (12/13) signaling events	3/77	0.877662	0.930391	0	0	0.592445	0.0773101	GNB4;PIK3R1;GNG12
Alanine, aspartate and glutamate metabolism	1/32	0.879541	0.930391	0	0	0.471755	0.0605519	GLUD1
Fibrin clot formation (clotting cascade)	1/32	0.879541	0.930391	0	0	0.471755	0.0605519	SERPING1
Netrin-mediated signaling events	1/32	0.879541	0.930391	0	0	0.471755	0.0605519	PIK3R1
Pancreatic beta-cell development regulation	1/32	0.879541	0.930391	0	0	0.471755	0.0605519	HNF1B
Prothrombin activation intrinsic pathway	1/32	0.879541	0.930391	0	0	0.471755	0.0605519	SERPING1
Serotonin HTR1 group and FOS pathway	1/32	0.879541	0.930391	0	0	0.471755	0.0605519	FOS
Signaling by Robo receptor	1/32	0.879541	0.930391	0	0	0.471755	0.0605519	PFN2
Glycoprotein VI-mediated activation cascade	1/33	0.887257	0.937706	0	0	0.456988	0.0546652	PIK3R1
Fc epsilon receptor I signaling pathway	3/79	0.888216	0.937763	0	0	0.576792	0.0683729	NRAS;PIK3R1;MAPK13
Calcium signaling pathway	8/178	0.888913	0.937763	0	0	0.686851	0.0808809	ERBB2;VDAC3;VDAC1;ADRB2;CALM1;CALM2;EGFR;SLC25A6
Arachidonic acid metabolism	2/58	0.892934	0.941091	0	0	0.52201	0.059114	CYP2J2;AKR1C3
Melanogenesis	4/101	0.893779	0.941091	0	0	0.602353	0.0676425	NRAS;WNT7B;CALM1;CALM2
Ephrin receptor A forward pathway	1/34	0.894479	0.941091	0	0	0.443117	0.0494138	EFNA1
Telomere maintenance	2/59	0.898416	0.944385	0	0	0.512825	0.0549351	POLD2;NHP2
Rho GTPase cycle	5/123	0.900795	0.945654	0	0	0.618731	0.0646437	DEPDC1B;RACGAP1;G3BP2;ARHGAP26;ARHGAP5
Basal transcription factors	1/35	0.901238	0.945654	0	0	0.430061	0.0447202	GTF2B
Ephrin receptor B forward pathway	2/60	0.903635	0.946473	0	0	0.503956	0.0510657	NRAS;PIK3R1
Natural killer cell receptor signaling pathway	2/60	0.903635	0.946473	0	0	0.503956	0.0510657	NRAS;MAPK13
T cell signal transduction	3/83	0.906911	0.948045	0	0	0.547835	0.0535297	PRKCI;NRAS;MAPK13
SNARE interactions in vesicular transport	1/36	0.907565	0.948045	0	0	0.417751	0.0405177	STX10
Steroid hormone, vitamin A, and vitamin D metabolism	1/36	0.907565	0.948045	0	0	0.417751	0.0405177	CYP24A1
Activation of NMDA receptor upon glutamate binding and postsynaptic events	1/37	0.913487	0.953381	0	0	0.406125	0.0367488	CALM1
TGF-beta regulation of skeletal system development	3/85	0.915154	0.95427	0	0	0.534416	0.0473829	CDKN2B;SMURF1;MYC
RAC1 activity regulation	1/38	0.919029	0.956607	0	0	0.395128	0.0333635	RACGAP1
Signaling events mediated by HDAC class II	1/38	0.919029	0.956607	0	0	0.395128	0.0333635	NR3C1
G alpha i pathway	4/108	0.920712	0.957508	0	0	0.561599	0.0463924	PRKCI;NRAS;EGFR;MAPK13
Endothelins	2/64	0.922104	0.958105	0	0	0.471342	0.0382244	JUN;FOS
Retinol metabolism	2/65	0.926171	0.961477	0	0	0.463835	0.0355746	UGT1A10;ADH5
PAC1 receptor pathway	1/40	0.929073	0.963635	0	0	0.374824	0.0275751	PRKCI
Tight junction	5/133	0.932895	0.966732	0	0	0.570086	0.0395999	PRKCI;NRAS;ACTN1;MYH9;ACTB
G alpha 13 pathway	2/67	0.93371	0.966732	0	0	0.449515	0.0308321	PRKCI;IKBKE
Amine ligand-binding G-protein coupled receptors	1/42	0.937871	0.969327	0	0	0.356502	0.0228669	ADRB2
VEGF, hypoxia, and angiogenesis	1/42	0.937871	0.969327	0	0	0.356502	0.0228669	PIK3R1
G alpha q pathway	2/70	0.943664	0.972999	0	0	0.429614	0.0249113	PRKCI;IKBKE
Vascular smooth muscle contraction	4/116	0.943865	0.972999	0	0	0.521261	0.0301141	PPP1CB;CALM1;CALM2;PPP1CA
Heart development	1/44	0.945579	0.972999	0	0	0.339884	0.0190192	PTPN11
Interactions of HIV Vpr protein with host cellular proteins	1/44	0.945579	0.972999	0	0	0.339884	0.0190192	SLC25A6
NCAM1 interactions	1/44	0.945579	0.972999	0	0	0.339884	0.0190192	AGRN
Class B GPCRs (secretin family receptors)	3/95	0.947217	0.973829	0	0	0.476072	0.0258158	WNT7B;GNB4;GNG12
Seven transmembrane receptor signaling through beta-arrestin	2/74	0.954741	0.979843	0	0	0.40566	0.0187883	ACTB;MAPK13
Wnt/calcium/cyclic GMP pathway	2/74	0.954741	0.979843	0	0	0.40566	0.0187883	PRKCI;WNT7B
Granule cell survival pathway	3/99	0.95655	0.979986	0	0	0.456137	0.0202629	JUN;FOS;POLR2J
Gastrin-CREB signaling pathway via PKC and MAPK	8/206	0.956554	0.979986	0	0	0.588831	0.026155	NRAS;SAA1;CDK1;GNB4;F2RL1;PIK3R1;GNG12;EGFR
Energy metabolism	1/48	0.958246	0.980005	0	0	0.310891	0.0132597	HDAC1
HES/HEY pathway	1/48	0.958246	0.980005	0	0	0.310891	0.0132597	HDAC1
Glycerolipid metabolism	1/49	0.960923	0.981885	0	0	0.304398	0.0121337	AGPAT1
G alpha (s) signaling events	4/125	0.962416	0.982553	0	0	0.482256	0.0184746	PTGER4;GNB4;ADRB2;GNG12
Glycerophospholipid metabolism	2/79	0.965677	0.985024	0	0	0.379217	0.0132446	GNPAT;AGPAT1
GABA A and B receptor activation	1/53	0.97002	0.988593	0	0	0.280923	0.00855084	GNG12
Meiosis	2/83	0.972548	0.990308	0	0	0.360413	0.0100324	RAD21;LMNB1
Basal cell carcinoma	1/55	0.973741	0.990661	0	0	0.270489	0.0071976	WNT7B
Adrenergic pathway	4/137	0.978386	0.994523	0	0	0.438461	0.00958079	PRKCI;NRAS;EGFR;MAPK13
SLC-mediated transmembrane transport	9/251	0.982097	0.997429	0	0	0.54113	0.00977574	SLC12A2;SLC38A1;SLC44A4;SLC44A2;SLC9A7;SLC3A2;SLC12A7;HK2;HK1
Extracellular matrix organization	2/93	0.984409	0.998808	0	0	0.320635	0.00503832	MMP7;PLOD2
Collagen biosynthesis and modifying enzymes	1/64	0.985539	0.998808	0	0	0.231736	0.00337566	PLOD2
RNA polymerase I, RNA polymerase III, and mitochondrial transcription	2/95	0.986093	0.998808	0	0	0.313706	0.00439337	CBX3;EHMT2
Transport of glucose and other sugars, bile salts and organic acids, metal ions and amine compounds	2/96	0.986867	0.998808	0	0	0.310352	0.00410287	SLC44A4;SLC44A2
GPCR ligand binding	16/410	0.989872	0.999676	0	0	0.589267	0.00599872	PTGER4;CXCL8;CCL20;WNT7B;CXCL1;ADRB2;GNG12;CXCL3;CXCL16;C3;CXCL10;CXCL11;CCL5;SAA1;GNB4;F2RL1
Hedgehog signaling pathway	1/70	0.990285	0.999676	0	0	0.211517	0.00206494	WNT7B
Long-term depression	1/70	0.990285	0.999676	0	0	0.211517	0.00206494	NRAS
Generic transcription pathway	14/377	0.992031	0.999995	0	0	0.559701	0.00447805	ZNF274;CDKN2B;TGIF2;THRA;HDAC1;NCOA3;NR3C1;HELZ2;MED13;TBL1XR1;MYC;UBC;NRBF2;JUNB
Transmission across chemical synapses	5/190	0.994513	0.999995	0	0	0.393228	0.00216357	SLC38A1;GNB4;GNG12;CALM1;AP2M1
Signal transduction	46/1020	0.996596	0.999995	0	0	0.679768	0.00231785	ITGB1;CDKN1A;CXCL8;ITGB5;HDAC1;CXCL1;ADRB2;ARHGAP5;DTX4;CXCL3;EGFR;CXCL16;C3;NRAS;IRAK1;CCL5;MYC;ERBB2;G3BP2;ITGAV;ITGB6;JUNB;AP2M1;EIF4B;DUSP4;JUN;CDKN2B;CCL20;BAD;ADAM10;GNG12;ARHGAP26;EREG;MAPK13;MOV10;CXCL10;CXCL11;DEPDC1B;GNB4;CDK1;F2RL1;ITGA6;AMOTL2;CALM1;FGFR4;MYD88
Non-class A, B, C GPCRs	1/86	0.996638	0.999995	0	0	0.171555	0.000577751	ADRB2
Potassium channels	1/99	0.99858	0.999995	0	0	0.148694	0.000211259	GNG12
G alpha s pathway	1/120	0.999646	0.999995	0	0	0.122316	4.32955e-05	MAPK13
Neuroactive ligand-receptor interaction	6/272	0.999647	0.999995	0	0	0.327006	0.000115516	PTGER4;GABRP;THRA;F2RL1;ADRB2;NR3C1
Neuronal system	6/283	0.999794	0.999995	0	0	0.313833	6.46721e-05	SLC38A1;GNB4;GNG12;CALM1;AP2M1;STX10
Class A GPCRs (rhodopsin-like)	3/253	0.999988	0.999995	0	0	0.173708	2.13543e-06	PTGER4;F2RL1;ADRB2
Signaling by GPCR	25/977	0.999994	0.999995	0	0	0.372108	2.17476e-06	PTGER4;CXCL8;CXCL1;PIK3R1;ADRB2;CXCL3;EGFR;CXCL16;C3;NRAS;PRKAR2A;CCL5;CCL20;WNT7B;PPP2R5D;GNG12;PPP1CA;CXCL10;CXCL11;PRKAR1A;GNB4;CDK1;SAA1;F2RL1;CALM1
Olfactory transduction	2/432	0.999995	0.999995	0	0	0.0666205	3.07814e-07	CALM1;CALM2
