# Supplementary material for: SARS-CoV-2-Encoded MiRNAs Inhibit Host Type I Interferon Pathway and Mediate Allelic Differential Expression of Susceptible Gene
Source: Front Immunol. 2021 Dec 23;12:767726. doi: 10.3389/fimmu.2021.767726 (PMC8733928; doi:10.3389/fimmu.2021.767726)
Supplement: Supplementary file 1 [file DataSheet_1.zip › 767726_SupMaterial(1)/767726_SupMaterial/Supplementary File5.xlsx]

## Sheet: Sheet1
Supplementary File5
SCV2-miRNAs targets in type I interferon pathway
Gene name	miRNA name	Energy
AAAS	SCV2-miR-ORF1ab-2-5p	-21.4
AAAS	SCV2-miR-ORF3ab-5p	-23.7
ADAR	SCV2-miR-ORF1ab-2-5p	-21.6
ADAR	SCV2-miR-ORF3ab-5p	-21.9
ARIH1	SCV2-miR-ORF1ab-2-5p	-22.7
ARIH1	SCV2-miR-ORF1ab-1-3p	-20
ARIH1	SCV2-miR-ORF3ab-5p	-23.3
B2M	SCV2-miR-ORF3ab-5p	-21.8
B2M	SCV2-miR-ORF1ab-2-5p	-21.8
CAMK2A	SCV2-miR-ORF1ab-1-3p	-26
CAMK2A	SCV2-miR-ORF3ab-5p	-22
CAMK2B	SCV2-miR-ORF1ab-1-3p	-21.4
CAMK2B	SCV2-miR-ORF1ab-2-5p	-25.4
CAMK2D	SCV2-miR-ORF1ab-2-5p	-23.2
CAMK2G	SCV2-miR-ORF1ab-2-5p	-23.8
CAMK2G	SCV2-miR-ORF1ab-1-3p	-20.1
CAMK2G	SCV2-miR-ORF3ab-5p	-30
CD44	SCV2-miR-ORF3ab-5p	-20.5
CD44	SCV2-miR-ORF1ab-2-5p	-21.5
CIITA	SCV2-miR-ORF3ab-5p	-20.69
CIITA	SCV2-miR-ORF1ab-2-5p	-23.8
EIF2AK2	SCV2-miR-ORF3ab-5p	-22.2
EIF2AK2	SCV2-miR-ORF1ab-2-5p	-22.3
EIF4A1	SCV2-miR-ORF3ab-5p	-23.9
EIF4A1	SCV2-miR-ORF1ab-2-5p	-25.2
EIF4A2	SCV2-miR-ORF1ab-1-3p	-20.5
EIF4A2	SCV2-miR-ORF1ab-2-5p	-22.8
EIF4A2	SCV2-miR-ORF3ab-5p	-22.7
EIF4A3	SCV2-miR-ORF1ab-2-5p	-21.5
EIF4A3	SCV2-miR-ORF1ab-1-3p	-20.4
EIF4A3	SCV2-miR-ORF3ab-5p	-24.6
EIF4E	SCV2-miR-ORF3ab-5p	-21.1
EIF4E	SCV2-miR-ORF1ab-2-5p	-24.3
EIF4E2	SCV2-miR-ORF1ab-2-5p	-23.8
EIF4E2	SCV2-miR-ORF3ab-5p	-21.1
EIF4E2	SCV2-miR-ORF1ab-1-3p	-21.4
EIF4E3	SCV2-miR-ORF1ab-1-3p	-22.3
EIF4E3	SCV2-miR-ORF3ab-5p	-21.6
EIF4G1	SCV2-miR-ORF1ab-1-3p	-20.8
EIF4G1	SCV2-miR-ORF1ab-2-5p	-25.6
EIF4G1	SCV2-miR-ORF3ab-5p	-21.5
EIF4G2	SCV2-miR-ORF1ab-2-5p	-21.8
EIF4G2	SCV2-miR-ORF3ab-5p	-20.1
EIF4G3	SCV2-miR-ORF1ab-2-5p	-21.5
EIF4G3	SCV2-miR-ORF3ab-5p	-21.3
FCGR1A	SCV2-miR-ORF1ab-2-5p	-22.3
FCGR1B	SCV2-miR-ORF1ab-2-5p	-21.2
FLNB	SCV2-miR-ORF1ab-2-5p	-25.3
FLNB	SCV2-miR-ORF3ab-5p	-27
GBP1	SCV2-miR-ORF3ab-5p	-24.9
GBP1	SCV2-miR-ORF1ab-1-3p	-21.38
GBP1	SCV2-miR-ORF1ab-2-5p	-22.2
GBP3	SCV2-miR-ORF3ab-5p	-22.8
GBP5	SCV2-miR-ORF3ab-5p	-21.8
GBP7	SCV2-miR-ORF1ab-1-3p	-24
GBP7	SCV2-miR-ORF1ab-2-5p	-23.8
HERC5	SCV2-miR-ORF1ab-2-5p	-23.1
HERC5	SCV2-miR-ORF1ab-1-3p	-20.5
HLA-A	SCV2-miR-ORF3ab-5p	-20.2
HLA-A	SCV2-miR-ORF1ab-2-5p	-22.3
HLA-B	SCV2-miR-ORF3ab-5p	-25.7
HLA-B	SCV2-miR-ORF1ab-2-5p	-21
HLA-C	SCV2-miR-ORF1ab-2-5p	-21
HLA-DPA1	SCV2-miR-ORF1ab-2-5p	-26.8
HLA-DPB1	SCV2-miR-ORF3ab-5p	-22.7
HLA-DPB1	SCV2-miR-ORF1ab-2-5p	-23.3
HLA-DQA1	SCV2-miR-ORF1ab-2-5p	-23.7
HLA-DQA1	SCV2-miR-ORF3ab-5p	-26.06
HLA-DQA1	SCV2-miR-ORF1ab-1-3p	-23.1
HLA-DQA2	SCV2-miR-ORF1ab-2-5p	-22.1
HLA-DQB1	SCV2-miR-ORF1ab-2-5p	-25.1
HLA-DQB1	SCV2-miR-ORF3ab-5p	-21.6
HLA-DQB2	SCV2-miR-ORF1ab-2-5p	-24.4
HLA-DRB1	SCV2-miR-ORF1ab-2-5p	-23.9
HLA-DRB5	SCV2-miR-ORF1ab-2-5p	-28.1
HLA-E	SCV2-miR-ORF1ab-2-5p	-21.8
HLA-F	SCV2-miR-ORF1ab-1-3p	-23.6
HLA-F	SCV2-miR-ORF1ab-2-5p	-26.6
HLA-G	SCV2-miR-ORF1ab-2-5p	-21.2
IFI27	SCV2-miR-ORF1ab-2-5p	-22.5
IFI27	SCV2-miR-ORF3ab-5p	-21.1
IFI30	SCV2-miR-ORF1ab-2-5p	-20.8
IFI30	SCV2-miR-ORF3ab-5p	-21.1
IFI35	SCV2-miR-ORF1ab-2-5p	-21.7
IFITM1	SCV2-miR-ORF1ab-2-5p	-24.9
IFITM2	SCV2-miR-ORF1ab-2-5p	-22.1
IFITM3	SCV2-miR-ORF1ab-2-5p	-23.4
IFNA1	SCV2-miR-ORF1ab-1-3p	-22
IFNA10	SCV2-miR-ORF1ab-2-5p	-22.1
IFNA2	SCV2-miR-ORF1ab-2-5p	-21.6
IFNA5	SCV2-miR-ORF1ab-2-5p	-23.4
IFNA5	SCV2-miR-ORF3ab-5p	-23
IFNA7	SCV2-miR-ORF1ab-2-5p	-21.6
IFNAR1	SCV2-miR-ORF3ab-5p	-21.2
IFNAR1	SCV2-miR-ORF1ab-2-5p	-21
IFNB1	SCV2-miR-ORF1ab-2-5p	-21.7
IFNGR1	SCV2-miR-ORF1ab-1-3p	-20
IFNGR1	SCV2-miR-ORF1ab-2-5p	-24.7
IFNGR2	SCV2-miR-ORF3ab-5p	-25.1
IFNGR2	SCV2-miR-ORF1ab-2-5p	-20.2
IP6K2	SCV2-miR-ORF1ab-1-3p	-23.7
IP6K2	SCV2-miR-ORF1ab-2-5p	-25.8
IP6K2	SCV2-miR-ORF3ab-5p	-25.9
IRF1	SCV2-miR-ORF3ab-5p	-25.3
IRF1	SCV2-miR-ORF1ab-2-5p	-20.3
IRF2	SCV2-miR-ORF1ab-2-5p	-22.6
IRF2	SCV2-miR-ORF3ab-5p	-22.6
IRF3	SCV2-miR-ORF3ab-5p	-25.7
IRF3	SCV2-miR-ORF1ab-2-5p	-24.7
IRF3	SCV2-miR-ORF1ab-1-3p	-27.1
IRF4	SCV2-miR-ORF1ab-2-5p	-24.9
IRF5	SCV2-miR-ORF3ab-5p	-25
IRF5	SCV2-miR-ORF1ab-2-5p	-23.9
IRF5	SCV2-miR-ORF1ab-1-3p	-24.5
IRF6	SCV2-miR-ORF1ab-1-3p	-22.8
IRF6	SCV2-miR-ORF1ab-2-5p	-23.1
IRF7	SCV2-miR-ORF3ab-5p	-20.2
IRF7	SCV2-miR-ORF1ab-2-5p	-25.5
IRF8	SCV2-miR-ORF1ab-1-3p	-21.4
IRF8	SCV2-miR-ORF3ab-5p	-26.2
IRF8	SCV2-miR-ORF1ab-2-5p	-22.5
IRF9	SCV2-miR-ORF3ab-5p	-23
IRF9	SCV2-miR-ORF1ab-2-5p	-23.5
ISG15	SCV2-miR-ORF1ab-2-5p	-22.2
ISG20	SCV2-miR-ORF1ab-2-5p	-22
ISG20	SCV2-miR-ORF3ab-5p	-23.5
JAK1	SCV2-miR-ORF1ab-2-5p	-23.3
JAK1	SCV2-miR-ORF3ab-5p	-26.9
KPNA1	SCV2-miR-ORF1ab-1-3p	-21.9
CX3CL1	SCV2-miR-ORF1ab-2-5p	-26.6
KPNA3	SCV2-miR-ORF1ab-2-5p	-22.5
KPNA7	SCV2-miR-ORF1ab-2-5p	-22.3
KPNA7	SCV2-miR-ORF3ab-5p	-20.7
KPNB1	SCV2-miR-ORF3ab-5p	-25.6
MAPK3	SCV2-miR-ORF1ab-2-5p	-22.7
MAPK3	SCV2-miR-ORF3ab-5p	-24.2
CTSL1	SCV2-miR-ORF1ab-2-5p	-21.1
MX1	SCV2-miR-ORF1ab-2-5p	-25.5
MX1	SCV2-miR-ORF3ab-5p	-21.9
MX2	SCV2-miR-ORF1ab-2-5p	-21.93
NCAM1	SCV2-miR-ORF1ab-1-3p	-21.7
NCAM1	SCV2-miR-ORF1ab-2-5p	-22.3
NCAM1	SCV2-miR-ORF3ab-5p	-22.5
NEDD4	SCV2-miR-ORF1ab-2-5p	-26.5
NEDD4	SCV2-miR-ORF3ab-5p	-23.5
NUP107	SCV2-miR-ORF1ab-2-5p	-22.4
NUP133	SCV2-miR-ORF3ab-5p	-23.1
NUP155	SCV2-miR-ORF1ab-2-5p	-20.3
NUP155	SCV2-miR-ORF3ab-5p	-21.4
NUP160	SCV2-miR-ORF1ab-2-5p	-23
NUP160	SCV2-miR-ORF3ab-5p	-22.8
NUP188	SCV2-miR-ORF1ab-2-5p	-25.4
NUP188	SCV2-miR-ORF3ab-5p	-20.5
NUP205	SCV2-miR-ORF1ab-2-5p	-23.8
NUP210	SCV2-miR-ORF1ab-2-5p	-23.7
NUP214	SCV2-miR-ORF3ab-5p	-21
NUP214	SCV2-miR-ORF1ab-2-5p	-26.6
NUP214	SCV2-miR-ORF1ab-1-3p	-24.8
NUP35	SCV2-miR-ORF1ab-2-5p	-23.7
NUP37	SCV2-miR-ORF3ab-5p	-21.8
NUP43	SCV2-miR-ORF3ab-5p	-20.6
NUP43	SCV2-miR-ORF1ab-2-5p	-22.2
NUP50	SCV2-miR-ORF1ab-1-3p	-23.8
NUP50	SCV2-miR-ORF1ab-2-5p	-21.3
NUP54	SCV2-miR-ORF3ab-5p	-22.6
NUP54	SCV2-miR-ORF1ab-2-5p	-20.8
NUP62	SCV2-miR-ORF3ab-5p	-23.6
NUP62	SCV2-miR-ORF1ab-2-5p	-22.2
NUP85	SCV2-miR-ORF1ab-2-5p	-23.6
NUP85	SCV2-miR-ORF3ab-5p	-25.7
NUP88	SCV2-miR-ORF1ab-2-5p	-20.2
NUP88	SCV2-miR-ORF1ab-1-3p	-23.1
NUP93	SCV2-miR-ORF3ab-5p	-21.6
NUP93	SCV2-miR-ORF1ab-2-5p	-22.2
NUP98	SCV2-miR-ORF3ab-5p	-21.8
NUP98	SCV2-miR-ORF1ab-2-5p	-23.1
NUP98	SCV2-miR-ORF1ab-1-3p	-22.2
OAS1	SCV2-miR-ORF1ab-1-3p	-22.3
OAS1	SCV2-miR-ORF3ab-5p	-23.1
OAS1	SCV2-miR-ORF1ab-2-5p	-24.9
OAS2	SCV2-miR-ORF3ab-5p	-20.6
OAS2	SCV2-miR-ORF1ab-2-5p	-22.8
OAS3	SCV2-miR-ORF3ab-5p	-22.1
OAS3	SCV2-miR-ORF1ab-2-5p	-26.2
OASL	SCV2-miR-ORF1ab-2-5p	-22.5
OASL	SCV2-miR-ORF1ab-1-3p	-25.5
PIAS1	SCV2-miR-ORF3ab-5p	-24
PIAS1	SCV2-miR-ORF1ab-2-5p	-20.6
PIN1	SCV2-miR-ORF1ab-2-5p	-22.7
PIN1	SCV2-miR-ORF3ab-5p	-22.7
PLCG1	SCV2-miR-ORF3ab-5p	-25.8
PLCG1	SCV2-miR-ORF1ab-1-3p	-20.6
PLCG1	SCV2-miR-ORF1ab-2-5p	-21.8
PML	SCV2-miR-ORF1ab-2-5p	-22.3
PML	SCV2-miR-ORF3ab-5p	-23.85
POM121	SCV2-miR-ORF3ab-5p	-46.17
PPM1B	SCV2-miR-ORF3ab-5p	-25.1
PPM1B	SCV2-miR-ORF1ab-2-5p	-29.2
PRKCD	SCV2-miR-ORF3ab-5p	-21.3
PRKCD	SCV2-miR-ORF1ab-2-5p	-24.1
PSMB8	SCV2-miR-ORF1ab-2-5p	-21
PSMB8	SCV2-miR-ORF3ab-5p	-21.5
PTPN11	SCV2-miR-ORF1ab-2-5p	-22.3
PTPN2	SCV2-miR-ORF1ab-1-3p	-21.6
PTPN2	SCV2-miR-ORF1ab-2-5p	-20.6
PTPN2	SCV2-miR-ORF3ab-5p	-20.8
PTPN6	SCV2-miR-ORF3ab-5p	-23.7
PTPN6	SCV2-miR-ORF1ab-2-5p	-22.9
RAE1	SCV2-miR-ORF3ab-5p	-22.4
RAE1	SCV2-miR-ORF1ab-2-5p	-26.5
RANBP2	SCV2-miR-ORF1ab-1-3p	-23.2
RANBP2	SCV2-miR-ORF1ab-2-5p	-64.16
RPS27A	SCV2-miR-ORF1ab-2-5p	-20.3
RPS27A	SCV2-miR-ORF3ab-5p	-24
SEH1L	SCV2-miR-ORF1ab-2-5p	-23
SEH1L	SCV2-miR-ORF3ab-5p	-29.5
SEH1L	SCV2-miR-ORF1ab-1-3p	-20.8
SOCS3	SCV2-miR-ORF1ab-2-5p	-23
SP100	SCV2-miR-ORF3ab-5p	-22.8
SP100	SCV2-miR-ORF1ab-2-5p	-22.3
STAT1	SCV2-miR-ORF1ab-2-5p	-21.5
STAT2	SCV2-miR-ORF1ab-2-5p	-26.9
STAT2	SCV2-miR-ORF3ab-5p	-20.6
SUMO1	SCV2-miR-ORF1ab-2-5p	-20.2
SUMO1	SCV2-miR-ORF3ab-5p	-22
TPR	SCV2-miR-ORF1ab-1-3p	-21.5
TPR	SCV2-miR-ORF1ab-2-5p	-21.5
TRIM25	SCV2-miR-ORF3ab-5p	-23.4
TYK2	SCV2-miR-ORF1ab-2-5p	-23.3
TYK2	SCV2-miR-ORF3ab-5p	-22.6
UBA52	SCV2-miR-ORF3ab-5p	-24.5
UBA52	SCV2-miR-ORF1ab-2-5p	-22.6
UBA7	SCV2-miR-ORF3ab-5p	-27.6
UBA7	SCV2-miR-ORF1ab-2-5p	-23.4
UBB	SCV2-miR-ORF1ab-2-5p	-20.9
UBB	SCV2-miR-ORF3ab-5p	-21.5
UBC	SCV2-miR-ORF1ab-2-5p	-22.7
UBE2E1	SCV2-miR-ORF1ab-2-5p	-24.7
UBE2E1	SCV2-miR-ORF3ab-5p	-21.4
UBE2L6	SCV2-miR-ORF3ab-5p	-21.3
UBE2L6	SCV2-miR-ORF1ab-2-5p	-28.5
UBE2N	SCV2-miR-ORF3ab-5p	-21.7
USP18	SCV2-miR-ORF3ab-5p	-25.9
USP18	SCV2-miR-ORF1ab-2-5p	-28.6
XAF1	SCV2-miR-ORF3ab-5p	-27.8
XAF1	SCV2-miR-ORF1ab-2-5p	-25.2
XAF1	SCV2-miR-ORF1ab-1-3p	-23.6
