# Supplementary material for: SARS-CoV-2-Encoded MiRNAs Inhibit Host Type I Interferon Pathway and Mediate Allelic Differential Expression of Susceptible Gene
Source: Front Immunol. 2021 Dec 23;12:767726. doi: 10.3389/fimmu.2021.767726 (PMC8733928; doi:10.3389/fimmu.2021.767726)
Supplement: Supplementary file 1 [file DataSheet_1.zip › 767726_SupMaterial(1)/767726_SupMaterial/Supplementary File7.xlsx]

## Sheet: Sheet1
Supplementary File7
Information of susceptible polymorphism sites located in SARS-CoV-2 encoded miRNA targets
rsid	ref/alt allele	chr	gene	miRNA	△G	state	Region	1000g_EUR	1000g_AFR	1000g_AMR	1000g_EAS	1000g_SAS
rs13018234	A/G	2:230172150	SP110	SCV2-miR-ORF3a-5p	1.8	gain	exonic	0.8926	0.9168	0.89	0.997	0.955
rs560943275	A/G	6:32830006	TAP2	SCV2-miR-ORF1ab-2-5p		gain	exonic	.	.	.	.
rs145429337	A/G	1:89149322	GBP7	SCV2-miR-ORF1ab-2-5p	1.9	gain	exonic	0.00019	0.0003	0.0004	.	.
rs756404499	G/A	6:32950577	HLA-DMA	SCV2-miR-ORF3ab		loss	exonic	.	.	.	.
rs779064494	A/G	6:32589650	HLA-DRB1	SCV2-miR-ORF1ab-2-5p	1.9	gain	exonic	0.99997	0.99996	1	1	1
rs780676207	C/T	6:29727013	HLA-F	SCV2-miR-ORF1ab-1-3p		loss	exonic	.	.	.	.
rs374336844	A/G	12:121020618	OASL	SCV2-miR-ORF1ab-2-5p	1.9	gain	exonic	1	1	1	1	1
rs758287258	C/T	19:14467956	PKN1	SCV2-miR-ORF1ab-2-5p		loss	exonic	.	.	.	.
rs771893844	A/G	2:20204278	SDC1	SCV2-miR-ORF1ab-2-5p	1.9	gain	exonic	.	.	.	.	.
rs115361843	G/A	2:230186073	SP110	SCV2-miR-ORF1ab-2-5p		loss	exonic	.	.	.	.
rs202081642	A/G	13:30462691	HMGB1	SCV2-miR-ORF3a-5p	2.4	gain	exonic	1	1	1	1	1
rs560288949	C/T	15:88651368	ISG20	SCV2-miR-ORF3ab		loss	UTR5	0.001	.	.	.
rs141935523	A/G	20:34292437	AHCY	SCV2-miR-ORF1ab-2-5p	2.5	gain	exonic	0.99999	0.9998	0.9998	1	1
rs767305986	G/A	19:17404395	BST2	SCV2-miR-ORF1ab-2-5p		loss	exonic	.	.	.	.
rs77362384	A/G	X:154536030	G6PD	SCV2-miR-ORF1ab-2-5p	2.5	gain	exonic	.	.	.	.	.
rs781557585	G/A	1:89060229	GBP1	SCV2-miR-ORF3ab		loss	exonic	.	.	.	.
rs774370150	A/G	6:32830663	TAP2	SCV2-miR-ORF1ab-2-5p	2.5	gain	exonic	.	.	.	.	.
rs763772735	G/A	11:4390305	TRIM21	SCV2-miR-ORF3ab		loss	exonic	.	.	.	.
rs766793805	A/G	3:172507446	TNFSF10	SCV2-miR-ORF1ab-2-5p	2.5	gain	exonic	1	1	1	1	1
rs776263764	T/C	5:179698454	CANX	SCV2-miR-ORF3a-5p	2.6	gain	UTR5	1	1	1	1	1
rs1056873885	A/G	12:55727681	CD63	SCV2-miR-ORF1ab-2-5p		gain	UTR5	.	.	.	.
rs1049551	A/G	17:41523722	KRT19	SCV2-miR-ORF3a-5p	2.6	gain	UTR3	1	1	1	1	1
rs558324563	G/A	11:78068614	NDUFC2	SCV2-miR-ORF1ab-2-5p		loss	UTR3	.	.	0.0014	.
rs760164546	A/G	6:30103557	TRIM31	SCV2-miR-ORF3a-5p	2.6	gain	exonic	.	.	.	.	.
rs1057462	G/A	17:43014681	VAT1	SCV2-miR-ORF3ab		loss	UTR3	.	.	.	.
rs72856718	C/A	6:31157480	CCHCR1	SCV2-miR-ORF1ab-2-5p	4.1	gain	exonic	0.1123	0.0666	0.1383	0.0347	0.0767
rs7967461	G/C	12:112931954	OAS1	SCV2-miR-ORF1ab-2-5p	4.7	gain	UTR3	0.6342	0.9803	0.7695	0.749	0.7157
