# Supplementary material for: SARS-CoV-2-Encoded MiRNAs Inhibit Host Type I Interferon Pathway and Mediate Allelic Differential Expression of Susceptible Gene
Source: Front Immunol. 2021 Dec 23;12:767726. doi: 10.3389/fimmu.2021.767726 (PMC8733928; doi:10.3389/fimmu.2021.767726)
Supplement: Supplementary file 1 [file DataSheet_1.zip › 767726_SupMaterial(1)/767726_SupMaterial/Supplementary File8.xlsx]

## Sheet: Sheet1
Supplementary File8
Summary of SNP information in COVID19-hg GWAS meta-analyses
rsid	risk/normal allele	chr	gene	Region	1000g_AFR	1000g_AMR	1000g_ASN	1000g_EUR	Pvalue_a	Pvalue_b	Pvalue_c
rs1033586231	A/T	9:133271249	ABO	intronic	NA	NA	NA	NA	1.06e-09	.	.
rs1038456332	A/G	9:133266942	ABO	intronic	NA	NA	NA	NA	2.27e-09	.	.
rs1040219554	T/C	9:133269461	ABO	intronic	NA	NA	NA	NA	1.42e-09	.	.
rs10490770	T/C	3:45823240	ABO	712bp 3' of LZTFL1	0.0041	0.05	0	0.09	3.47e-25	2.52e-49	9.54e-39
rs1050634750	T/A	9:133270797	ABO	intronic	NA	NA	NA	NA	6.66e-09	.	.
rs1051042	G/C	12:112919432	OAS1	exonic	0.98	0.77	0.78	0.66	.	5.74e-09	8.55e-10
rs10510748	A/G	3:46137046	CCR3	65kb 3' of CCR1	0.42	0.1	0.05	0.11	.	5.33e-14	9.47e-09
rs10510749	C/T	3:46138924	ABO	63kb 3' of CCR1	0.11	0.05	0.05	0.11	.	9.06e-13	.
rs10510750	T/C	3:46233395	FYCO1	9kb 5' of CCR3	0.01	0.03	0.05	0.08	.	2.24e-12	.
rs1051393	T/A,G	21:33241950	FYCO1	missense	0.17	0.44	0.6	0.33	.	8.83e-13	.
rs10716630	CG/C	12:112927418	FYCO1	7.5kb 3' of OAS1	0.98	0.75	0.78	0.65	.	5.74e-09	8.55e-10
rs10735079	G/A	12:112942203	LOC105369944	intronic	0.8	0.74	0.78	0.65	.	7.94e-09	1.15e-09
rs10744789	T/C	12:112958205	FYCO1	intronic	0.7	0.75	0.9	0.68	.	.	1.94e-09
rs10744791	G/A	12:112972511	FYCO1	3'-UTR	0.99	0.78	0.9	0.68	.	.	8.52e-09
rs10774671	G/A	12:112919388	ABO	splice acceptor	0.41	0.7	0.78	0.65	.	.	7.51e-09
rs10774672	G/T	12:112922932	ABO	3kb 3' of OAS1	0.97	0.77	0.78	0.66	.	5.74e-09	8.55e-10
rs10774673	C/T	12:112923353	ABO	3.4kb 3' of OAS1	0.98	0.78	0.78	0.66	.	5.74e-09	8.55e-10
rs10774674	T/C	12:112923369	ABO	3.5kb 3' of OAS1	0.98	0.78	0.78	0.66	.	5.74e-09	8.55e-10
rs10774675	C/T	12:112923432	ABO	3.5kb 3' of OAS1	0.98	0.76	0.77	0.65	.	5.74e-09	8.55e-10
rs10774676	A/G	12:112924602	ABO	4.7kb 3' of OAS1	0.98	0.75	0.78	0.65	.	5.74e-09	8.55e-10
rs10774677	G/A	12:112924616	ABO	4.7kb 3' of OAS1	0.98	0.75	0.78	0.65	.	5.74e-09	8.55e-10
rs10774678	A/T	12:112934510	ABO	3.9kb 5' of OAS3	0.85	0.67	0.71	0.61	.	5.74e-09	1.15e-09
rs10774679	C/T	12:112936943	ABO	1.5kb 5' of OAS3	0.45	0.68	0.78	0.64	.	.	3.96e-09
rs10850092	C/G	12:112921898	ABO	2kb 3' of OAS1	0.98	0.77	0.78	0.66	.	5.74e-09	8.55e-10
rs10850093	C/T	12:112922663	OAS1	2.8kb 3' of OAS1	0.98	0.77	0.78	0.66	.	5.74e-09	8.55e-10
rs10850094	T/C	12:112922758	OAS1	2.9kb 3' of OAS1	0.98	0.77	0.78	0.66	.	5.74e-09	8.55e-10
rs10850095	T/C	12:112922770	OAS1	2.9kb 3' of OAS1	0.98	0.77	0.78	0.66	.	5.74e-09	8.55e-10
rs10850096	T/C	12:112922981	OAS1	3.1kb 3' of OAS1	0.98	0.77	0.78	0.66	.	5.74e-09	8.55e-10
rs10850097	C/T	12:112923312	OAS1	3.4kb 3' of OAS1	0.74	0.73	0.78	0.66	.	.	8.5e-09
rs10850098	G/C	12:112924253	OAS1	4.3kb 3' of OAS1	0.98	0.75	0.78	0.65	.	5.74e-09	8.55e-10
rs10850099	A/G	12:112926699	OAS1	6.8kb 3' of OAS1	0.98	0.75	0.78	0.65	.	5.74e-09	8.55e-10
rs10850100	T/C	12:112926707	OAS1	6.8kb 3' of OAS1	0.97	0.74	0.78	0.65	.	5.74e-09	8.55e-10
rs10850103	A/T	12:112947195	RP1-71H24.1	intronic	0.99	0.78	0.9	0.68	.	.	5.6e-09
rs10850105	A/G	12:112953558	RP1-71H24.1	intronic	0.69	0.75	0.9	0.68	.	.	1.94e-09
rs11066451	G/A	12:112923638	OAS1	3.7kb 3' of OAS1	0.98	0.76	0.78	0.66	.	5.74e-09	8.55e-10
rs11066452	G/T	12:112923769	OAS1	3.9kb 3' of OAS1	0.98	0.76	0.78	0.65	.	5.74e-09	8.55e-10
rs11088247	C/G	21:33230944	IFNAR2	intronic	0.16	0.44	0.6	0.33	.	6.57e-11	.
rs111243857	C/T	6:31134596	PSORS1C1	intronic	0.05	0.15	0.04	0.12	.	3.45e-11	5.6e-17
rs11130078	T/C	3:45922676	FYCO1	intronic	0.54	0.75	0.95	0.63	.	8.86e-11	.
rs11130082	T/C	3:45984026	FYCO1	intronic	0.3	0.79	1	0.67	.	7.31e-11	.
rs111748703	G/A	6:31181451	POU5F1	3.6kb 5' of PSORS1C3	0.06	0.15	0.04	0.12	.	3.45e-11	5.6e-17
rs111837807	T/C	6:31153455	CCHCR1	intronic	0.05	0.15	0.04	0.12	.	3.48e-11	5.66e-17
rs1118879	A/G	3:46123715	CCR3	78kb 3' of CCR1	0.92	0.41	0.35	0.39	.	3.32e-10	1.81e-09
rs112279190	C/T	6:31155370	CCHCR1	intronic	0.07	0.14	0.04	0.11	.	3.45e-11	5.6e-17
rs112434986	A/C	6:31187037	POU5F1	9.1kb 5' of PSORS1C3	0.06	0.15	0.04	0.12	.	3.45e-11	5.6e-17
rs112640945	C/T	6:31149896	CCHCR1	intronic	0.05	0.15	0.04	0.12	.	3.45e-11	5.6e-17
rs112785163	G/C	6:31153604	CCHCR1	intronic	0.05	0.15	0.04	0.12	.	3.48e-11	5.61e-17
rs112865383	G/A	6:2470792	HCG27	intronic	0.05	0.15	0.04	0.11	.	.	.
rs11287506	AT/A	21:33241630	IFNAR2	intronic	0.18	0.42	0.6	0.3	.	8.21e-12	.
rs113108526	G/A	6:31128165	PSORS1C1	intronic	0.05	0.16	0.03	0.11	.	3.45e-11	5.6e-17
rs113129896	C/G	6:31155582	CCHCR1	intronic	0.06	0.14	0.04	0.11	.	3.45e-11	5.6e-17
rs1131476	G/A,C,T	12:112919404	OAS1	exonic	0.98	0.77	0.78	0.66	.	5.74e-09	8.55e-10
rs1131668	G/A	21:33262573	AP000295.9	missense	0.33	0.43	0.6	0.32	.	1.76e-12	.
rs113379855	C/T	6:31185771	POU5F1	7.9kb 5' of PSORS1C3	0.06	0.15	0.04	0.12	.	3.45e-11	5.6e-17
rs11338292	CA/C	3:45984717	FYCO1	intronic	0.3	0.8	1	0.67	.	7.31e-11	.
rs113387657	C/CTCCA	3:46119425	CCR3	82kb 3' of CCR1	0.36	0.34	0.36	0.34	.	2.01e-10	1.81e-09
rs11352835	TA/T	12:112931910	OAS1	exonic	0.97	0.74	0.78	0.64	.	5.74e-09	8.55e-10
rs113542024	T/G	6:31168000	POU5F1	intronic	0.05	0.15	0.04	0.12	.	3.45e-11	5.6e-17
rs11385942	G/GA	3:45834967	LZTFL1	intronic	NA	NA	NA	NA	3.36e-12	9e-21	.
rs113932411	G/A	6:31149918	CCHCR1	intronic	0.05	0.15	0.04	0.12	.	3.45e-11	5.6e-17
rs11404783	T/TC	3:46015929	XCR1	4.9kb 3' of XCR1	0.74	0.32	0.37	0.36	.	2.01e-10	1.81e-09
rs114115904	C/T	3:46227173	CCR3	15kb 5' of CCR3	0.01	0.04	0.05	0.09	.	2.72e-13	.
rs114881571	C/T	6:31160828	TCF19	intronic	0.06	0.15	0.04	0.12	.	3.45e-11	5.6e-17
rs115102354	A/G	3:46180545	CCR3	21kb 3' of CCR1	0.0041	0.02	0	0.06	.	1.97e-18	3.25e-13
rs11540822	A/T	6:31151121	CCHCR1	missense	0.01	0.14	0.04	0.12	.	3.45e-11	5.6e-17
rs1154970	A/C	12:112932622	OAS1	3'-UTR	0.45	0.68	0.78	0.64	.	.	7.41e-09
rs1156361	T/C	12:112938178	RP1-71H24.1	264bp 5' of OAS3	0.98	0.75	0.78	0.64	.	5.74e-09	8.55e-10
rs11574442	A/G	3:46407900	CCRL2	intronic	0.01	0.03	0.04	0.1	.	1.51e-10	.
rs11575062	A/T	3:46360940	CCR2	17bp 3' of CCR2	0.01	0.03	0.04	0.08	.	5.65e-11	.
rs116552240	T/A	:	ABO	intronic	0.38	0.24	0.42	0.39	.	.	.
rs11701402	C/G	21:33255469	AP000295.9	intronic	0.46	0.55	0.4	0.68	.	1.76e-12	.
rs11911133	A/G	21:33256870	AP000295.9	intronic	0.42	0.45	0.6	0.32	.	1.76e-12	.
rs11919884	T/A	3:46259932	CCR3	intronic	0.21	0.07	0.05	0.09	.	5.95e-12	5.8e-09
rs11919943	T/C,G	3:46225235	CCR3	17kb 5' of CCR1	0.45	0.12	0.05	0.09	.	1.15e-13	8.77e-09
rs11923627	A/G	3:46260295	CCR3	intronic	0.21	0.07	0.05	0.09	.	6.01e-12	5.86e-09
rs11926063	A/G	3:46222226	CCR3	14kb 5' of CCR1	0.37	0.12	0.05	0.09	.	1.76e-11	.
rs11929489	C/A	3:46218424	CCR3	10kb 5' of CCR1	0.35	0.11	0.05	0.11	.	1.14e-10	.
rs12053666	G/A	21:33246134	IFNAR2	intronic	0.18	0.42	0.6	0.3	.	4.44e-09	.
rs12053895	T/A	3:46003127	FYCO1	7.3kb 5' of FYCO1	0.3	0.75	0.95	0.64	.	7.31e-11	.
rs12054373	C/G	3:46003315	FYCO1	7.5kb 5' of FYCO1	0.27	0.7	0.85	0.59	.	7.31e-11	.
rs12108042	A/G	3:46044591	XCR1	17kb 5' of XCR1	0.43	0.11	0.1	0.16	.	1.71e-24	7.72e-18
rs12175265	G/A	6:41534096	RP11-328M4.2	12kb 5' of FOXP4	0.08	0.17	0.34	0.03	.	4.55e-09	.
rs1220069967	AT/A	9:133270637	ABO	intronic	NA	NA	NA	NA	5e-09	.	.
rs12322160	A/G	12:112930700	ABO	7.7kb 5' of OAS3	0.98	0.75	0.78	0.65	.	5.74e-09	8.55e-10
rs12482014	C/T	21:33239013	CCR3	intronic	0.12	0.42	0.6	0.3	.	3.01e-10	.
rs12482060	C/G	21:33239266	ABO	intronic	0.17	0.44	0.6	0.33	.	4.48e-11	.
rs12482193	T/C	21:33239240	FYCO1	intronic	0.13	0.42	0.6	0.3	.	5.14e-10	.
rs12482556	T/C	21:33230629	FYCO1	intronic	0.18	0.44	0.6	0.33	.	7.63e-11	.
rs12485445	C/T	3:46000090	FYCO1	4.3kb 5' of FYCO1	0.29	0.75	0.95	0.64	.	9.95e-11	.
rs12485978	C/T	3:46124317	LOC105369944	77kb 3' of CCR1	0.35	0.34	0.35	0.35	.	2.01e-10	1.81e-09
rs12610495	A/G	19:4717660	FYCO1	intronic	0.11	0.25	0.16	0.28	.	2.31e-12	6.69e-13
rs12627039	G/T	21:33228203	FYCO1	1.7kb 5' of IFNAR2	0.13	0.4	0.61	0.29	.	7.14e-10	.
rs12629632	G/A	3:46124502	ABO	77kb 3' of CCR1	0.35	0.34	0.35	0.35	.	2.01e-10	1.81e-09
rs12639314	A/C	3:46100012	ABO	73kb 5' of XCR1	0.62	0.16	0.1	0.19	1.37e-09	3.56e-20	7e-13
rs1265097	C/A	6:31138682	ABO	missense	0.12	0.22	0.04	0.13	.	3.45e-11	5.6e-17
rs12660421	G/A	6:41520640	ABO	26kb 5' of FOXP4	0.06	0.17	0.33	0.03	.	4.55e-09	.
rs1291122587	GA/G	9:133270497	ABO	intronic	NA	NA	NA	NA	3.57e-09	.	.
rs1293764	T/C	12:112987874	ABO	3'-UTR	0.91	0.78	0.91	0.69	.	.	1.94e-09
rs1293765	T/C	12:112987688	ABO	3'-UTR	0.91	0.78	0.91	0.69	.	.	1.94e-09
rs1293767	C/G	12:112987349	ABO	missense	0.99	0.79	0.91	0.69	.	.	1.94e-09
rs1293768	T/G	12:112986696	ABO	intronic	0.91	0.78	0.91	0.69	.	.	1.94e-09
rs1293771	A/G	12:112983490	ABO	intronic	0.91	0.78	0.91	0.69	.	.	1.94e-09
rs1293772	A/G	12:112982799	OAS2	intronic	0.91	0.78	0.91	0.69	.	.	1.94e-09
rs1293774	C/T	12:112981372	OAS2	intronic	0.91	0.78	0.91	0.69	.	.	1.94e-09
rs1296372	T/G	12:112989821	OAS2	intronic	0.98	0.78	1	0.69	.	.	1.94e-09
rs1298962	G/C	12:112981045	OAS2	intronic	0.91	0.78	0.91	0.69	.	.	1.94e-09
rs130072	C/T	6:31144707	CCHCR1	missense	0.05	0.15	0.04	0.12	.	3.45e-11	5.6e-17
rs13050728	T/C	21:33242905	IFNAR2	intronic	0.74	0.55	0.38	0.64	.	8.83e-13	.
rs13059238	T/C	3:45966333	FYCO1	missense	0.02	0.06	0	0.14	1.41e-12	3.93e-28	3.19e-20
rs13059906	T/C	3:46167366	CCR3	34kb 3' of CCR1	0.35	0.08	0.05	0.11	.	9.78e-12	.
rs13060287	A/G	3:46030376	XCR1	2.9kb 5' of XCR1	0.4	0.09	0.06	0.14	2.87e-09	2.54e-27	9.81e-19
rs13060713	A/C	3:46231218	CCR3	11kb 5' of CCR3	0.01	0.04	0.05	0.09	.	1.62e-13	8.77e-09
rs13060802	G/C	3:46231020	CCR3	11kb 5' of CCR3	0.01	0.04	0.05	0.09	.	1.15e-13	8.95e-09
rs13060901	G/A	3:46030514	XCR1	3kb 5' of XCR1	0.74	0.33	0.37	0.36	.	3.26e-09	.
rs13061548	T/C	3:46185154	CCR3	17kb 3' of CCR1	0.34	0.1	0.06	0.11	.	1.09e-10	.
rs13062450	T/G	3:46185679	CCR3	16kb 3' of CCR1	0.08	0.09	0.06	0.11	.	4.32e-13	.
rs13062523	C/G	3:46219007	CCR3	11kb 5' of CCR1	0.35	0.11	0.05	0.11	.	1.03e-10	.
rs13063033	G/A	3:46040989	XCR1	14kb 5' of XCR1	0.01	0.06	0.06	0.14	2.44e-11	3.09e-26	1.09e-18
rs13063527	G/A	3:46094198	XCR1	67kb 5' of XCR1	0.01	0.06	0.06	0.14	7.08e-11	3.37e-25	4.63e-18
rs13063635	G/C	3:46131580	CCR3	70kb 3' of CCR1	0.01	0.06	0.06	0.14	.	5.87e-12	.
rs13064616	T/C	3:45997152	FYCO1	1.3kb 5' of FYCO1	0.29	0.74	0.95	0.64	.	1.23e-10	.
rs13064632	G/C	3:46041865	XCR1	14kb 5' of XCR1	0.42	0.11	0.1	0.16	.	1.38e-24	7.52e-18
rs13065041	G/T	3:46247912	CCR3	intronic	NA	NA	NA	NA	.	1.63e-11	.
rs13065351	T/G	3:46286021	ABO	19kb 3' of CCR3	0.01	0.03	0.04	0.08	.	4.18e-11	.
rs13065737	G/A	3:46119545	FYCO1	82kb 3' of CCR1	0.35	0.34	0.35	0.34	.	2.01e-10	1.81e-09
rs13066062	G/A	3:45976852	FYCO1	intronic	0.01	0.05	0	0.14	3.13e-12	3.1e-28	3.87e-21
rs13066516	C/T	3:45933951	FYCO1	intronic	0.01	0.05	0	0.14	4.13e-12	1.14e-27	5.11e-21
rs13067058	G/A	3:46232275	LOC105369944	10kb 5' of CCR3	0.01	0.04	0.05	0.08	.	8.62e-13	.
rs13068145	C/A	3:46290785	FYCO1	24kb 3' of CCR3	0.02	0.03	0.04	0.08	.	1.73e-11	.
rs13068271	G/A	3:46290693	FYCO1	24kb 3' of CCR3	0.01	0.03	0.04	0.08	.	1.78e-11	.
rs13068276	G/C	3:46290699	ABO	24kb 3' of CCR3	0.01	0.03	0.04	0.08	.	1.78e-11	.
rs13068410	T/A	3:46038684	ABO	11kb 5' of XCR1	0.42	0.11	0.1	0.16	.	1.4e-24	7.8e-18
rs13068570	A/G	3:46094946	ABO	67kb 5' of XCR1	0.01	0.06	0.06	0.14	.	2.25e-12	.
rs13068572	G/A	3:46135604	ABO	66kb 3' of CCR1	0.01	0.05	0.06	0.14	.	5.22e-09	.
rs13069079	G/A	3:45959378	ABO	intronic	0.01	0.05	0	0.14	6.72e-12	1.61e-27	4.57e-21
rs13069467	C/G	3:46160383	ABO	41kb 3' of CCR1	0.01	0.04	0.05	0.11	.	2.2e-12	.
rs13069742	A/G	3:46072724	ABO	45kb 5' of XCR1	0.49	0.1	0.06	0.14	.	4.08e-27	8.95e-19
rs13069750	C/T	3:46183358	ABO	18kb 3' of CCR1	0.01	0.04	0.05	0.11	.	1.82e-12	.
rs13069845	C/T	3:46190640	ABO	11kb 3' of CCR1	0.01	0.04	0.06	0.11	.	1.63e-12	.
rs13070099	T/C	3:46211723	ABO	3.4kb 5' of CCR1	0.01	0.04	0.05	0.1	.	1.27e-12	.
rs13071258	G/A	3:45801750	SLC6A20	5.2kb 5' of SLC6A20	0.0041	0.05	0.0017	0.08	3.27e-11	6.96e-23	5.58e-10
rs13071283	T/C	3:45968515	FYCO1	synonymous	0.02	0.06	0	0.14	1.02e-11	4.54e-28	3.72e-20
rs13071469	T/C	3:46287136	CCR3	20kb 3' of CCR3	0.01	0.03	0.04	0.08	.	1.04e-11	.
rs13072267	T/A	3:46074518	XCR1	47kb 5' of XCR1	0.01	0.06	0.06	0.14	6.07e-11	1.1e-25	1.8e-18
rs13073976	T/C	3:46245172	CCR3	intronic	0.01	0.03	0.05	0.08	.	7.57e-12	.
rs13074382	A/G	3:46020348	XCR1	449bp 3' of XCR1	0.4	0.09	0.06	0.14	.	1.05e-13	.
rs13075270	T/C	3:46212298	CCR3	4kb 5' of CCR1	0.23	0.09	0.05	0.11	.	1.93e-13	.
rs13075528	T/C	3:46087217	XCR1	60kb 5' of XCR1	0.01	0.06	0.06	0.14	7.27e-11	1.91e-25	2.13e-18
rs13075758	G/A	3:45983556	FYCO1	intronic	0.01	0.05	0	0.14	3.72e-12	2.41e-28	5.99e-21
rs13075836	T/C	3:46145146	CCR3	57kb 3' of CCR1	0.01	0.04	0.05	0.11	.	5.28e-13	.
rs13077302	T/C	3:46287984	CCR3	21kb 3' of CCR3	0.01	0.03	0.04	0.08	.	1.27e-11	.
rs13078564	T/C	3:46288714	CCR3	22kb 3' of CCR3	0.01	0.03	0.04	0.08	.	1.26e-11	.
rs13078739	G/A	3:45965996	FYCO1	intronic	0.02	0.06	0	0.14	8.5e-12	9.16e-28	3.56e-20
rs13078854	G/A	3:45820440	LZTFL1	3.5kb 3' of LZTFL1	0.0041	0.05	0	0.09	3.12e-25	2.3e-49	7.45e-39
rs13079478	G/T	3:45966331	FYCO1	missense	0.01	0.05	0	0.14	5.29e-13	5.52e-29	7.12e-22
rs13079869	G/A	3:45966595	FYCO1	synonymous	0.01	0.06	0	0.14	4.87e-12	6.77e-28	8.98e-21
rs13080757	T/C	3:46246520	CCR3	intronic	0.01	0.03	0.05	0.08	.	1.62e-13	2.2e-09
rs13080979	A/G	3:46192198	CCR3	9.5kb 3' of CCR1	0.01	0.04	0.06	0.11	.	1.67e-12	.
rs13081151	G/A	3:46014224	XCR1	6.6kb 3' of XCR1	0.01	0.06	0	0.14	8.46e-13	7.91e-29	4.06e-20
rs13081213	C/T	3:46014417	XCR1	6.4kb 3' of XCR1	0.41	0.09	0.06	0.14	9.82e-10	6.92e-28	1.97e-19
rs13081482	A/T	3:45866624	LZTFL1	20kb 5' of CCR9	0.0041	0.05	0	0.08	1.52e-11	3.65e-23	7.9e-11
rs13082280	G/C	3:46127668	CCR3	74kb 3' of CCR1	0.35	0.35	0.35	0.35	.	2.01e-10	1.81e-09
rs13082697	T/C	3:46030271	XCR1	2.8kb 5' of XCR1	0.4	0.09	0.06	0.14	3.45e-09	3.06e-27	1.23e-18
rs13082995	T/C	3:46200985	CCR3	721bp 3' of CCR1	0.08	0.09	0.05	0.11	.	7.74e-13	.
rs13083881	C/G	3:46143128	CCR3	59kb 3' of CCR1	0.01	0.04	0.05	0.11	.	8.39e-13	.
rs13083914	C/T	3:46143188	CCR3	59kb 3' of CCR1	0.11	0.05	0.05	0.11	.	2.4e-12	.
rs13084057	C/G	3:46143233	CCR3	58kb 3' of CCR1	0.11	0.05	0.05	0.11	.	2.32e-12	.
rs13084175	G/C	3:46143147	CCR3	59kb 3' of CCR1	0.11	0.05	0.05	0.11	.	2.26e-12	.
rs13084541	G/A	3:45996955	FYCO1	1.1kb 5' of FYCO1	0.29	0.74	0.95	0.64	.	1.34e-10	.
rs13085359	A/T	3:46256037	CCR3	intronic	0.01	0.03	0.05	0.08	.	1.28e-11	.
rs13085367	T/C	3:46131332	CCR3	70kb 3' of CCR1	0.01	0.06	0.06	0.14	.	2.37e-12	.
rs13086063	T/C	3:46159368	CCR3	42kb 3' of CCR1	0.31	0.08	0.05	0.09	.	9.76e-12	.
rs13086534	T/G	3:46041709	XCR1	14kb 5' of XCR1	0.42	0.11	0.1	0.16	.	1.36e-24	7.49e-18
rs13086858	C/A	3:45985207	FYCO1	intronic	0.29	0.8	1	0.67	.	7.31e-11	.
rs13087776	A/G	3:46038379	XCR1	11kb 5' of XCR1	0.42	0.11	0.1	0.15	.	1.97e-24	1.06e-17
rs13088143	A/T	3:46038532	XCR1	11kb 5' of XCR1	0.42	0.11	0.1	0.16	.	1.46e-24	7.67e-18
rs13088766	G/A	3:46216735	CCR3	8.4kb 5' of CCR1	0.35	0.11	0.05	0.11	.	1.11e-10	.
rs13089543	T/G	3:46142068	CCR3	60kb 3' of CCR1	0.34	0.08	0.05	0.09	.	3.86e-13	4.32e-09
rs13089544	T/C	3:46142069	CCR3	60kb 3' of CCR1	0.33	0.08	0.05	0.09	.	5.7e-13	7.57e-09
rs13089554	G/A	3:46086065	XCR1	59kb 5' of XCR1	0.01	0.06	0.06	0.14	5.43e-11	2.05e-25	2.18e-18
rs13089855	G/C	3:46010771	XCR1	10kb 3' of XCR1	0.4	0.09	0.06	0.14	3.96e-10	1.65e-28	4.72e-20
rs13089907	C/T	3:46174218	CCR3	27kb 3' of CCR1	0.34	0.08	0.05	0.11	.	5.72e-12	.
rs13090194	A/C	3:46028081	XCR1	593bp 5' of XCR1	0.4	0.09	0.06	0.14	3.56e-09	2.47e-27	9.37e-19
rs13090848	G/A	3:46174592	CCR3	27kb 3' of CCR1	0.34	0.08	0.05	0.11	.	5.33e-14	2.57e-09
rs13091868	A/G	3:46081551	XCR1	54kb 5' of XCR1	0.01	0.06	0.06	0.14	4.67e-11	8.75e-26	6.1e-19
rs13092030	C/T	3:46081563	XCR1	54kb 5' of XCR1	0.01	0.06	0.06	0.14	4.22e-11	8.2e-26	7.83e-19
rs13092160	T/C	3:46213300	CCR3	5kb 5' of CCR1	0.15	0.04	0.05	0.1	.	3.12e-13	2.57e-09
rs13092887	C/A	3:45868152	LZTFL1	18kb 5' of CCR9	0.002	0.04	0	0.09	1.38e-09	1.09e-17	.
rs13093063	C/T	3:46287877	CCR3	21kb 3' of CCR3	0.01	0.03	0.04	0.08	.	1.24e-11	.
rs13093179	G/T	3:46104822	CCR3	77kb 5' of XCR1	0.01	0.06	0.06	0.14	.	1.33e-12	.
rs13094262	C/A,T	3:46039420	XCR1	12kb 5' of XCR1	0.42	0.11	0.1	0.16	4.43e-13	1.48e-29	7.12e-22
rs13095602	A/G	3:46087221	XCR1	60kb 5' of XCR1	0.01	0.06	0.06	0.14	7.39e-11	2e-25	2.23e-18
rs13095717	G/A	3:46087050	XCR1	60kb 5' of XCR1	0.01	0.06	0.06	0.14	6.15e-11	1.95e-25	2.16e-18
rs13095940	A/G	3:46205325	CCR1	intronic	0.01	0.04	0.05	0.1	.	2.62e-12	.
rs13095946	G/A	3:46212321	CCR3	4kb 5' of CCR1	0.01	0.04	0.05	0.1	.	3.05e-12	.
rs13096307	C/T	3:46205462	CCR1	intronic	0.01	0.04	0.05	0.1	.	2.58e-12	.
rs13096325	A/G	3:46145346	CCR3	56kb 3' of CCR1	0.01	0.04	0.05	0.11	.	6.08e-13	.
rs13096371	A/T	3:46205605	CCR1	intronic	0.01	0.04	0.05	0.1	.	2.81e-12	.
rs13096741	C/T	3:46057662	XCR1	30kb 5' of XCR1	0.01	0.06	0.06	0.14	5.27e-11	7.33e-27	3.16e-19
rs13096808	C/T	3:46233415	CCR3	9kb 5' of CCR3	0.01	0.03	0.03	0.08	.	1.61e-12	.
rs13096873	G/T	3:46152635	CCR3	49kb 3' of CCR1	0.01	0.04	0.06	0.11	.	5.33e-14	2.57e-09
rs13096905	G/A	3:46233275	CCR3	9.1kb 5' of CCR3	0.01	0.03	0.03	0.07	.	1.48e-12	.
rs13097340	G/A	3:46145626	CCR3	56kb 3' of CCR1	0.01	0.04	0.05	0.11	.	7.26e-13	.
rs13097556	T/C	3:46020505	XCR1	292bp 3' of XCR1	0.4	0.09	0.06	0.14	3.32e-09	7.03e-27	1.28e-18
rs13097666	C/T	3:46192975	CCR3	8.7kb 3' of CCR1	0.01	0.04	0.06	0.11	.	1.93e-12	.
rs13098271	G/A	3:46052366	XCR1	25kb 5' of XCR1	0.53	0.33	0.36	0.34	.	2.01e-10	9.08e-09
rs13098366	G/A	3:46075295	XCR1	48kb 5' of XCR1	0.1	0.08	0.06	0.18	.	1.42e-09	.
rs13098911	C/T	3:46193709	CCR3	8kb 3' of CCR1	0.01	0.04	0.06	0.11	.	1.14e-12	.
rs13099120	C/G	3:45929452	FYCO1	intronic	0.01	0.05	0	0.14	.	1.91e-12	.
rs13100243	A/T	3:46276407	CCR3	9.7kb 3' of CCR3	0.15	0.05	0.04	0.08	.	7.08e-11	7.65e-09
rs1319753681	A/G	9:133270615	ABO	intronic	NA	NA	NA	NA	6.52e-09	.	.
rs13325552	C/T	3:46256886	FYCO1	intronic	0.06	0.04	0.05	0.08	.	8.62e-13	2.2e-09
rs13325613	G/T	3:46256882	FYCO1	intronic	0.18	0.06	0.05	0.08	.	4.94e-12	2.45e-09
rs13433997	T/C	3:46008273	XCR1	12kb 5' of FYCO1	0.48	0.1	0.0035	0.15	7.55e-10	1.66e-29	3.66e-20
rs13434029	T/C	3:46127173	CCR3	75kb 3' of CCR1	0.35	0.34	0.35	0.35	.	2.01e-10	1.81e-09
rs13434336	T/C	3:46078299	XCR1	51kb 5' of XCR1	0.82	0.38	0.34	0.34	.	3.32e-10	1.81e-09
rs138598988	C/T	6:31147255	CCHCR1	intronic	0.05	0.15	0.04	0.12	.	3.45e-11	5.6e-17
rs138754956	G/A	3:46340971	CCR2	13kb 5' of CCR2	0.01	0.03	0.03	0.08	.	7.38e-11	.
rs138940209	G/A	3:46330090	CCR2	24kb 5' of CCR2	0.01	0.03	0.04	0.08	.	7.21e-11	.
rs1392290	G/A	3:46027718	XCR1	230bp 5' of XCR1	0.76	0.33	0.37	0.36	.	7.08e-09	.
rs1392294	A/G	3:46059507	XCR1	32kb 5' of XCR1	0.85	0.81	0.92	0.65	.	7.78e-09	.
rs1392295	T/A	3:46059612	XCR1	32kb 5' of XCR1	0.85	0.81	0.92	0.65	.	7.32e-09	.
rs1392296	A/G	3:46102438	CCR3	75kb 5' of XCR1	0.77	0.81	0.92	0.67	.	4.97e-09	.
rs1392297	A/G	3:46102450	CCR3	75kb 5' of XCR1	0.77	0.81	0.92	0.67	.	4.97e-09	.
rs1392298	C/T	3:46102692	CCR3	75kb 5' of XCR1	0.77	0.81	0.92	0.67	.	4.97e-09	.
rs139312432	TG/T	3:46030057	XCR1	2.6kb 5' of XCR1	0.72	0.31	0.36	0.35	.	2.01e-10	1.81e-09
rs139804853	G/A	6:31176685	PSORS1C3	intronic	0.07	0.15	0.04	0.12	.	3.45e-11	5.6e-17
rs139901862	T/TA	3:45971050	FYCO1	intronic	0.02	0.06	0	0.14	.	5.45e-13	.
rs140295517	A/G	3:46327199	CCR2	27kb 5' of CCR2	0.01	0.03	0.04	0.08	.	7.08e-11	.
rs1403237	T/C	7:54566874	GS1-18A18.1	intronic	0.39	0.21	0.07	0.14	.	.	2.83e-10
rs140610938	A/G	3:46334064	CCR2	20kb 5' of CCR2	0.01	0.03	0.04	0.08	.	1.33e-10	.
rs141037629	C/T	12:112954939	RP1-71H24.1	intronic	0.69	0.75	0.9	0.68	.	.	1.94e-09
rs141198633	AAAG/A	3:46248090	CCR3	intronic	0.01	0.03	0.05	0.08	.	8.62e-13	2.2e-09
rs141715528	C/T	6:31168431	POU5F1	intronic	0.07	0.15	0.04	0.12	.	3.45e-11	5.6e-17
rs141728027	TTA/T	3:46202222	CCR1	3'-UTR	0.16	0.11	0.07	0.12	.	1.62e-13	2.57e-09
rs142031128	C/T	6:31196912	HCG27	846bp 5' of HCG27	0.05	0.15	0.04	0.12	.	3.45e-11	5.6e-17
rs142039684	T/C	3:46330302	CCR2	23kb 5' of CCR2	0.01	0.03	0.04	0.08	.	4.43e-11	.
rs142242725	G/A	6:31168101	POU5F1	intronic	0.06	0.15	0.04	0.12	.	3.45e-11	5.6e-17
rs142406049	G/A	3:46148663	CCR3	53kb 3' of CCR1	0.13	0.04	0.05	0.1	.	5.33e-14	4.32e-09
rs142722130	C/CTG	3:46040683	XCR1	13kb 5' of XCR1	0.42	0.11	0.09	0.16	.	1.31e-10	.
rs143334143	G/A	6:31153649	CCHCR1	intronic	0.05	0.15	0.04	0.12	.	3.45e-11	5.6e-17
rs143443576	G/GGA	3:45952713	FYCO1	intronic	0.01	0.06	0.0035	0.14	.	3.28e-12	.
rs143687404	GGGTTTGTCT/G	21:33234667	IFNAR2	intronic	0.12	0.42	0.6	0.29	.	8.21e-12	.
rs143975805	C/T	3:46180744	CCR3	21kb 3' of CCR1	0.24	0.05	0.06	0.11	.	5.33e-14	2.57e-09
rs144131354	TA/T	6:31169457	POU5F1	intronic	0.05	0.15	0.04	0.12	.	3.45e-11	5.6e-17
rs144850809	A/G	3:46398355	RP11-24F11.2	8.9kb 5' of CCRL2	0.01	0.03	0.04	0.1	.	1.51e-10	.
rs145269519	C/T	3:46182532	CCR3	19kb 3' of CCR1	0.19	0.09	0.06	0.11	.	5.33e-14	2.57e-09
rs145350784	GC/G	3:46344125	CCR2	9.6kb 5' of CCR2	0.01	0.03	0.04	0.08	.	2.24e-12	2.2e-09
rs145724524	TATCTGTGC/T	21:33261001	AP000295.9	intronic	0.34	0.44	0.6	0.32	.	1.76e-12	.
rs146279012	A/AATTGTGCC	3:46040829	XCR1	13kb 5' of XCR1	0.41	0.11	0.09	0.14	.	2.16e-10	.
rs146285477	G/GCCTTACCCACAGACTCCTTCAC	3:45991675	FYCO1	intronic	0.01	0.05	0	0.14	4.43e-13	1.48e-29	3.35e-22
rs146375688	C/T	3:46347209	CCR2	6.5kb 5' of CCR2	0.0041	0.01	0	0.05	.	1.04e-16	5.28e-12
rs146399636	ATTGTTT/A	:	CCR3	intronic	0.01	0.05	0.06	0.14	.	.	.
rs147246298	AAAG/A	3:45936318	FYCO1	intronic	0.01	0.05	0	0.14	.	5.54e-12	.
rs147310089	GATCCCC/G	:	CCR3	intronic	0.01	0.03	0.04	0.08	.	.	.
rs147316571	GTTC/G	3:45956566	FYCO1	intronic	0.01	0.05	0	0.14	.	2.17e-12	.
rs1484903623	A/AT	3:45994895	FYCO1	intronic	NA	NA	NA	NA	.	8.51e-11	.
rs149090708	CAG/C	6:31167689	FYCO1	intronic	0.06	0.15	0.04	0.12	.	3.45e-11	5.6e-17
rs149101566	C/T	3:46175132	FYCO1	27kb 3' of CCR1	0.32	0.08	0.05	0.11	.	5.33e-14	2.57e-09
rs149161917	TATC/T	3:46367204	LOC105369944	2.9kb 5' of CCR5	0.01	0.03	0.04	0.08	.	3.64e-12	2.2e-09
rs149170722	C/T	3:46182535	FYCO1	19kb 3' of CCR1	0.17	0.09	0.05	0.11	.	5.33e-14	2.57e-09
rs1491950	G/A	3:46096615	FYCO1	69kb 5' of XCR1	0.01	0.06	0.06	0.14	7.47e-11	2.85e-25	3.55e-18
rs1491951	G/A	3:46100352	ABO	73kb 5' of XCR1	0.38	0.09	0.06	0.14	.	2.56e-25	9.81e-17
rs1491959	G/A	3:46078908	ABO	51kb 5' of XCR1	0.92	0.41	0.34	0.38	.	3.32e-10	1.81e-09
rs149204781	CAT/C	3:46172144	ABO	30kb 3' of CCR1	0.01	0.04	0.05	0.1	.	5.33e-14	2.57e-09
rs149588566	G/T	3:46247912	ABO	intronic	0.01	0.03	0.05	0.08	.	1.62e-13	2.2e-09
rs149942772	CTA/C	3:45970883	ABO	intronic	0.02	0.05	0.02	0.14	.	1.07e-11	.
rs1500003	A/G	3:45992327	ABO	intronic	0.26	0.77	0.96	0.66	.	1.06e-10	.
rs150390228	G/A	12:112957899	ABO	intronic	0.7	0.75	0.9	0.68	.	.	1.94e-09
rs150391471	G/A	3:46176248	ABO	25kb 3' of CCR1	0.01	0.04	0.05	0.11	.	5.33e-14	2.57e-09
rs150412924	GT/G	3:46029835	ABO	2.3kb 5' of XCR1	NA	NA	NA	NA	.	2.88e-12	.
rs150765547	G/A	6:31191804	ABO	6kb 5' of HCG27	0.06	0.15	0.04	0.12	.	3.45e-11	5.6e-17
rs151095308	C/T	6:31166546	TCF19	5'-UTR	0.06	0.15	0.04	0.12	.	3.45e-11	5.6e-17
rs1542755	G/T	3:46230949	CCR3	11kb 5' of CCR3	0.01	0.04	0.05	0.09	.	1.25e-13	.
rs1542756	G/T	3:46230671	CCR3	12kb 5' of CCR3	0.01	0.11	0.18	0.09	.	2.98e-12	.
rs1546077	T/C	3:46108908	CCR3	81kb 5' of XCR1	0.92	0.41	0.35	0.38	.	3.32e-10	1.81e-09
rs1546078	T/C	3:46108644	CCR3	81kb 5' of XCR1	0.92	0.41	0.35	0.38	.	3.32e-10	1.81e-09
rs1557866	A/C	12:112967376	RP1-71H24.1	intronic	0.99	0.78	0.9	0.68	.	.	9.62e-09
rs1602579	T/A	3:46122665	CCR3	79kb 3' of CCR1	0.35	0.34	0.35	0.34	.	2.01e-10	1.81e-09
rs1604069	C/T	3:46070693	XCR1	43kb 5' of XCR1	0.91	0.4	0.35	0.38	.	3.32e-10	1.81e-09
rs17078346	A/C	3:45804256	SLC6A20	7.7kb 5' of SLC6A20	0.18	0.09	0.01	0.11	.	3.02e-14	.
rs17078348	A/G	3:45805749	SLC6A20	9.2kb 5' of SLC6A20	0.21	0.09	0.01	0.11	.	6.4e-14	.
rs17190776	G/A	6:31163088	TCF19	3'-UTR	0.06	0.15	0.04	0.12	.	3.45e-11	5.6e-17
rs17190783	A/G	6:31163432	TCF19	3'-UTR	0.06	0.15	0.04	0.12	.	3.45e-11	5.6e-17
rs17190798	A/T	6:31163499	TCF19	3'-UTR	0.06	0.15	0.04	0.12	.	3.45e-11	5.6e-17
rs17190811	A/T	6:31164060	TCF19	3'-UTR	0.06	0.15	0.04	0.12	.	3.45e-11	5.6e-17
rs17197031	A/C	6:31148356	CCHCR1	intronic	0.05	0.15	0.04	0.12	.	3.45e-11	5.6e-17
rs17197087	C/T	6:31158455	TCF19	69bp 5' of TCF19	0.06	0.15	0.04	0.12	.	3.45e-11	5.6e-17
rs17197101	G/T	6:31158632	TCF19	5'-UTR	0.06	0.14	0.04	0.13	.	3.45e-11	5.6e-17
rs17197108	C/A	6:31158920	TCF19	5'-UTR	0.06	0.15	0.04	0.12	.	3.45e-11	5.6e-17
rs17197276	C/T	6:31178563	POU5F1	663bp 5' of PSORS1C3	0.06	0.15	0.04	0.12	.	3.45e-11	5.6e-17
rs17197686	T/G	6:31210763	HCG27	6.8kb 3' of HCG27	0.05	0.15	0.04	0.11	.	3.45e-11	5.6e-17
rs17214952	A/G	3:45969944	FYCO1	intronic	0.02	0.06	0	0.14	5.97e-12	2.21e-28	1.27e-20
rs17215008	T/C	3:45970787	FYCO1	intronic	0.01	0.05	0	0.14	3.3e-12	4.4e-28	5.33e-21
rs17215981	A/G	3:46082926	XCR1	55kb 5' of XCR1	0.01	0.06	0.06	0.14	4.84e-11	1.8e-25	1.99e-18
rs17216717	T/C	3:46144831	CCR3	57kb 3' of CCR1	0.01	0.04	0.05	0.11	.	7.32e-13	.
rs17217831	C/A	3:46263950	CCR3	intronic	0.06	0.04	0.05	0.08	.	9.29e-12	.
rs17280623	C/G	3:45964849	FYCO1	intronic	0.02	0.06	0	0.14	6.28e-12	1.01e-27	3.51e-20
rs17282175	C/T	3:46132150	CCR3	70kb 3' of CCR1	0.06	0.06	0.05	0.14	.	1.24e-09	.
rs17282238	A/G	3:46133113	CCR3	69kb 3' of CCR1	0.01	0.06	0.06	0.14	.	8.08e-09	.
rs17282391	A/G	3:46137989	CCR3	64kb 3' of CCR1	0.01	0.04	0.05	0.11	.	2.52e-13	.
rs17282797	A/G	3:46191273	CCR3	10kb 3' of CCR1	0.01	0.04	0.06	0.11	.	1.66e-12	.
rs17282922	T/G	3:46198680	CCR3	3kb 3' of CCR1	0.01	0.04	0.06	0.11	.	6.46e-13	.
rs17283712	T/G	3:46262573	CCR3	intronic	0.01	0.03	0.05	0.08	.	1.4e-11	.
rs17284138	A/C	3:46290361	CCR3	24kb 3' of CCR3	0.01	0.03	0.04	0.08	.	1.92e-11	.
rs17284187	G/A	3:46291508	CCR3	25kb 3' of CCR3	0.01	0.03	0.04	0.08	.	2.74e-11	.
rs17330872	A/G	3:45993605	FYCO1	intronic	0.01	0.05	0	0.14	2.89e-12	2.58e-28	9.22e-21
rs17712877	G/C	3:45807268	SLC6A20	11kb 5' of SLC6A20	0.0041	0.05	0.0017	0.09	7.69e-12	9.53e-21	9.55e-09
rs17713054	G/A	3:45818159	LZTFL1	5.8kb 3' of LZTFL1	0.0041	0.05	0	0.09	4.1e-25	2.27e-49	8.51e-39
rs17714101	G/A	3:45898310	CCR9	intronic	0.01	0.05	0	0.14	.	4.86e-14	.
rs17714228	A/C	3:45903640	LZTFL1	464bp 3' of CCR9	0.01	0.05	0	0.14	.	4.75e-14	.
rs17715106	C/T	3:46381154	RP11-24F11.2	4.9kb 3' of CCR5	0.01	0.04	0.04	0.1	.	1.51e-10	.
rs17763537	C/T	3:45801823	SLC6A20	5.3kb 5' of SLC6A20	0.0041	0.05	0.0017	0.08	3.82e-11	1.19e-22	4.85e-10
rs17763569	G/T	3:45801947	SLC6A20	5.4kb 5' of SLC6A20	0.01	0.05	0.0017	0.08	2.36e-11	5.05e-21	7.53e-09
rs17763742	A/G	3:45805277	SLC6A20	8.7kb 5' of SLC6A20	0.0041	0.05	0.0017	0.09	2.45e-11	1.82e-22	4.23e-10
rs17764831	G/A	3:45876723	LZTFL1	9.8kb 5' of CCR9	0.01	0.05	0	0.14	.	1.43e-14	.
rs17764980	G/A	3:45897524	CCR9	intronic	0.01	0.05	0	0.14	.	1.23e-13	.
rs17765264	T/A	3:46343056	CCR2	11kb 5' of CCR2	0.01	0.03	0.04	0.08	.	1.1e-10	.
rs17765307	G/T	3:46343670	CCR2	10kb 5' of CCR2	0.01	0.03	0.04	0.08	.	1.09e-10	.
rs17765882	C/T	3:46374725	RP11-24F11.2	3'-UTR	0.01	0.04	0.04	0.1	.	1.51e-10	.
rs17782551	A/T	3:46395909	RP11-24F11.2	11kb 5' of CCRL2	0.01	0.03	0.04	0.1	.	1.51e-10	.
rs17782618	C/A	3:46398554	RP11-24F11.2	8.7kb 5' of CCRL2	0.01	0.03	0.04	0.1	.	1.51e-10	.
rs17782636	T/G	3:46398581	RP11-24F11.2	8.6kb 5' of CCRL2	0.01	0.03	0.04	0.1	.	1.51e-10	.
rs17851818	G/C	6:31165179	TCF19	synonymous	0.06	0.15	0.04	0.11	.	3.45e-11	5.6e-17
rs17860115	C/A	21:33230000	IFNAR2	5'-UTR	0.23	0.44	0.58	0.34	.	6.63e-11	.
rs17860142	C/G	21:33235565	IFNAR2	intronic	0.12	0.42	0.6	0.3	.	2.59e-10	.
rs17860165	C/T	21:33239425	IFNAR2	intronic	0.12	0.42	0.6	0.3	.	1.97e-10	.
rs17860169	A/G	21:33240996	IFNAR2	intronic	0.18	0.44	0.6	0.33	.	7.49e-11	.
rs17860241	A/G	21:33258828	AP000295.9	intronic	0.56	0.45	0.6	0.32	.	1.76e-12	.
rs181350472	A/G	6:41515385	RP11-328M4.2	31kb 5' of FOXP4	0.11	0.17	0.34	0.03	.	4.55e-09	.
rs1846615	G/C	3:45990896	FYCO1	intronic	0.26	0.77	0.96	0.66	.	8.86e-11	.
rs1846616	A/T	3:45990949	FYCO1	intronic	0.26	0.75	0.94	0.63	.	8.86e-11	.
rs1846619	A/G	3:46065040	XCR1	38kb 5' of XCR1	0.85	0.8	0.91	0.64	.	4.97e-09	.
rs1851438	A/G	7:54573224	GS1-18A18.1	1.5kb 3' of LOC285878	0.53	0.71	0.64	0.85	.	.	2.83e-10
rs1853837	C/A	6:41529297	RP11-328M4.2	17kb 5' of FOXP4	0.19	0.21	0.32	0.11	.	8.86e-10	.
rs1859329	C/A,G,T	12:112938647	RP1-71H24.1	synonymous	0.98	0.75	0.78	0.65	.	5.74e-09	8.55e-10
rs1859330	G/A,C,T	12:112938583	RP1-71H24.1	missense	0.62	0.7	0.79	0.64	.	5.74e-09	8.55e-10
rs1859331	C/A,G,T	12:112938526	RP1-71H24.1	5'-UTR	0.62	0.7	0.78	0.64	.	5.74e-09	8.55e-10
rs1859332	T/C	12:112933309	RP1-71H24.1	5.1kb 5' of OAS3	0.98	0.75	0.78	0.65	.	5.74e-09	8.55e-10
rs1859333	T/C	12:112933161	OAS1	3'-UTR	0.98	0.75	0.78	0.65	.	5.74e-09	8.55e-10
rs1859334	C/T	12:112929527	OAS1	8.9kb 5' of OAS3	0.98	0.75	0.78	0.65	.	5.74e-09	8.55e-10
rs1859335	C/T	12:112929520	OAS1	8.9kb 5' of OAS3	0.98	0.75	0.78	0.65	.	5.74e-09	8.55e-10
rs1859336	C/T	12:112929504	OAS1	8.9kb 5' of OAS3	0.98	0.75	0.78	0.65	.	5.74e-09	8.55e-10
rs1873000	G/C	3:45987966	FYCO1	intronic	0.3	0.8	1	0.67	.	7.31e-11	.
rs1873001	C/T	3:45991355	FYCO1	intronic	0.26	0.77	0.96	0.66	.	1.32e-10	.
rs1894387	G/T	3:46350598	CCR2	3.1kb 5' of CCR2	0.01	0.03	0.04	0.08	.	4.16e-11	.
rs1894388	C/T	3:46350640	CCR2	3.1kb 5' of CCR2	0.01	0.03	0.03	0.08	.	5.77e-11	.
rs1909595	C/G	3:46073393	XCR1	46kb 5' of XCR1	0.9	0.4	0.34	0.38	.	3.32e-10	1.81e-09
rs1909596	A/G	3:46073607	XCR1	46kb 5' of XCR1	0.81	0.38	0.35	0.34	.	2.01e-10	1.81e-09
rs1976366	G/C	3:46113000	CCR3	86kb 5' of XCR1	0.92	0.41	0.35	0.38	.	3.32e-10	1.81e-09
rs1976367	C/T	3:46112761	CCR3	85kb 5' of XCR1	0.34	0.34	0.35	0.34	.	2.01e-10	1.81e-09
rs1977357	G/A	6:41522314	RP11-328M4.2	24kb 5' of FOXP4	0.75	0.82	0.67	0.97	.	4.55e-09	.
rs1977358	T/C	6:41522116	RP11-328M4.2	24kb 5' of FOXP4	0.75	0.82	0.66	0.97	.	4.55e-09	.
rs1981554	G/C	12:112933718	RP1-71H24.1	4.7kb 5' of OAS3	0.98	0.75	0.78	0.64	.	5.74e-09	8.55e-10
rs1981555	G/A	12:112935172	RP1-71H24.1	3.3kb 5' of OAS3	0.97	0.74	0.78	0.64	.	.	6.97e-09
rs1981556	C/G	12:112935156	RP1-71H24.1	3.3kb 5' of OAS3	0.98	0.74	0.78	0.64	.	5.74e-09	8.55e-10
rs1981557	G/C	12:112935061	RP1-71H24.1	3.4kb 5' of OAS3	0.97	0.75	0.78	0.64	.	.	6.99e-09
rs1994491	G/C	3:45918928	FYCO1	3'-UTR	0.01	0.06	0	0.14	8.65e-13	1.76e-28	1.79e-21
rs1994492	T/C	3:45919154	FYCO1	3'-UTR	0.01	0.05	0	0.14	1.15e-12	1.68e-28	5.02e-22
rs1994493	C/T	3:45919208	FYCO1	3'-UTR	0.01	0.05	0	0.14	1e-12	1.7e-28	4.91e-22
rs199538350	T/TTTTTG	3:46038032	XCR1	11kb 5' of XCR1	0.21	0.07	0.07	0.12	8.46e-13	1.48e-29	4.75e-21
rs199842602	TG/T	3:45966330	FYCO1	frameshift	0.01	0.05	0	0.14	4.43e-13	1.48e-29	3.35e-22
rs199875816	AT/A	3:46003504	FYCO1	7.7kb 5' of FYCO1	0.3	0.74	0.95	0.64	.	7.31e-11	.
rs199900344	GGA/G	3:46202791	CCR1	3'-UTR	0.3	0.09	0.06	0.11	.	1.62e-13	2.57e-09
rs200657266	T/TTTTG	3:46038033	XCR1	11kb 5' of XCR1	0.2	0.07	0.08	0.12	8.46e-13	7.91e-29	1.19e-20
rs2010604	G/C	12:112970403	RP1-71H24.1	3'-UTR	0.89	0.77	0.9	0.68	.	.	1.94e-09
rs201067589	G/GGGGT	3:46221679	CCR3	13kb 5' of CCR1	0.01	0.04	0.05	0.1	.	5.33e-14	2.57e-09
rs2016831	G/C	12:112968655	RP1-71H24.1	intronic	0.98	0.77	0.9	0.68	.	.	9.43e-09
rs201883709	T/TG	3:46038036	XCR1	11kb 5' of XCR1	0.01	0.05	0.06	0.12	4.43e-13	1.48e-29	7.12e-22
rs2036297	A/G	3:46131411	CCR3	70kb 3' of CCR1	0.54	0.8	0.94	0.66	.	4.97e-09	.
rs2057778	G/T	12:112912991	OAS1	intronic	0.98	0.77	0.78	0.66	.	5.74e-09	8.55e-10
rs2073361	A/G	21:33247140	AP000295.9	intronic	0.78	0.55	0.4	0.67	.	2.63e-12	.
rs2073724	C/T	6:31161930	TCF19	missense	0.06	0.15	0.04	0.12	.	3.45e-11	5.6e-17
rs2088690	C/T	3:46031347	XCR1	3.9kb 5' of XCR1	0.4	0.09	0.06	0.14	2.94e-09	2.49e-27	9.57e-19
rs2088692	A/G	3:46035840	XCR1	8.4kb 5' of XCR1	0.4	0.09	0.06	0.14	3.03e-09	2.36e-27	1.12e-18
rs2088693	T/C	3:46035898	XCR1	8.4kb 5' of XCR1	0.42	0.11	0.1	0.16	.	1.61e-24	7.65e-18
rs2102055	G/A	3:46031212	XCR1	3.7kb 5' of XCR1	0.4	0.09	0.06	0.14	2.35e-09	2.02e-27	5.36e-19
rs2102056	G/A	3:46031276	XCR1	3.8kb 5' of XCR1	0.41	0.09	0.06	0.15	4.41e-09	4.17e-27	9.5e-19
rs2109069	G/A	19:4719431	DPP9	intronic	0.2	0.27	0.15	0.31	.	2.76e-11	3.67e-12
rs2109070	G/C	19:4719473	DPP9	intronic	0.2	0.26	0.15	0.31	.	2.31e-12	6.69e-13
rs2129879	T/C	3:46005277	FYCO1	9.5kb 5' of FYCO1	0.3	0.75	0.95	0.64	.	9.93e-11	.
rs2129881	A/G	3:45999186	FYCO1	3.4kb 5' of FYCO1	0.29	0.75	0.95	0.64	.	1.03e-10	.
rs2131092	G/A	3:46224720	CCR3	16kb 5' of CCR1	0.01	0.04	0.05	0.09	.	1.15e-13	2.57e-09
rs2133660	C/T	3:45990465	FYCO1	intronic	0.27	0.77	0.96	0.66	.	1.35e-10	.
rs2133663	G/C	3:46058802	XCR1	31kb 5' of XCR1	0.85	0.81	0.92	0.65	.	5.29e-09	.
rs2133664	T/A	3:46060282	XCR1	33kb 5' of XCR1	0.85	0.81	0.92	0.65	.	1.02e-10	.
rs2133665	C/G	3:46060324	XCR1	33kb 5' of XCR1	0.85	0.81	0.92	0.65	.	1.02e-10	.
rs2171528	T/C	3:46005552	FYCO1	9.7kb 5' of FYCO1	0.3	0.75	0.95	0.64	.	1.02e-10	.
rs2171529	G/A	3:46005540	FYCO1	9.7kb 5' of FYCO1	0.3	0.75	0.95	0.64	.	8.84e-11	.
rs2171531	C/T	3:45939679	FYCO1	intronic	0.01	0.05	0	0.14	3.75e-12	8.14e-28	4.04e-21
rs2173640	A/G	3:46059004	XCR1	32kb 5' of XCR1	0.85	0.81	0.92	0.65	.	4.97e-09	.
rs2173641	T/G	3:46061294	XCR1	34kb 5' of XCR1	0.85	0.81	0.92	0.65	.	4.97e-09	.
rs2186278	T/G	21:33220845	IFNAR2	9.1kb 5' of IFNAR2	0.12	0.42	0.62	0.3	.	1.76e-12	.
rs2191031	G/A	3:45869378	LZTFL1	17kb 5' of CCR9	0.09	0.14	0.26	0.23	.	2.31e-09	.
rs2201984	T/C	3:46052624	XCR1	25kb 5' of XCR1	0.76	0.37	0.36	0.38	.	2.01e-10	2.82e-09
rs2230322	T/C	3:46021837	XCR1	synonymous	0.4	0.09	0.06	0.14	3.02e-09	3.86e-27	9.95e-19
rs2233976	C/T	6:31112217	C6orf15	missense	0.04	0.17	0.03	0.12	.	3.45e-11	5.6e-17
rs2236756	C/A	21:33244618	IFNAR2	intronic	0.84	0.56	0.4	0.67	.	1.76e-12	.
rs2236757	A/G	21:33252612	AP000295.9	intronic	0.82	0.57	0.4	0.71	.	1.37e-11	.
rs2236758	A/G	21:33253108	AP000295.9	intronic	0.77	0.56	0.4	0.68	.	1.76e-12	.
rs2248420	C/T	21:33233473	IFNAR2	intronic	0.12	0.42	0.6	0.3	.	2.24e-10	.
rs2250226	T/C	21:33260011	AP000295.9	intronic	0.6	0.45	0.6	0.32	.	1.76e-12	.
rs2252639	A/G	21:33245424	IFNAR2	intronic	0.78	0.55	0.4	0.67	.	3.49e-12	.
rs2252650	A/T	21:33245645	IFNAR2	intronic	0.78	0.55	0.4	0.67	.	4.17e-12	.
rs2269899	C/T	12:112944151	RP1-71H24.1	intronic	0.69	0.73	0.78	0.66	.	7.88e-09	8.55e-10
rs2277732	C/A	19:4723658	DPP9	intronic	0.08	0.24	0.15	0.29	.	2.31e-12	6.69e-13
rs2284549	A/T	21:33245738	IFNAR2	intronic	0.82	0.57	0.4	0.7	.	2.04e-11	.
rs2284551	A/G	21:33246008	IFNAR2	intronic	0.82	0.57	0.4	0.7	.	2.13e-11	.
rs2285932	T/C	12:112949145	RP1-71H24.1	missense	0.99	0.78	0.9	0.68	.	.	5.03e-09
rs2285934	T/G	12:112913715	OAS1	intronic	0.52	0.72	0.78	0.66	.	5.74e-09	8.55e-10
rs2300370	G/A	21:33232252	IFNAR2	intronic	0.18	0.44	0.6	0.33	.	7.1e-11	.
rs2300371	C/T	21:33259936	AP000295.9	intronic	0.19	0.42	0.6	0.28	.	8.21e-12	.
rs2373087	T/G	3:45926551	FYCO1	intronic	0.01	0.05	0	0.14	2.28e-12	7.47e-28	3.57e-21
rs2373089	C/T	3:46000417	FYCO1	4.6kb 5' of FYCO1	0.29	0.75	0.95	0.64	.	1.16e-10	.
rs2373090	T/G	3:46000581	FYCO1	4.8kb 5' of FYCO1	0.26	0.74	0.95	0.64	.	2.68e-10	.
rs2373150	T/C	3:46127973	CCR3	74kb 3' of CCR1	0.92	0.41	0.35	0.39	.	3.32e-10	1.81e-09
rs2373151	G/A	3:46128139	CCR3	74kb 3' of CCR1	0.35	0.34	0.35	0.35	.	2.01e-10	1.81e-09
rs2373156	A/T	3:46224888	CCR3	17kb 5' of CCR1	0.36	0.12	0.05	0.09	.	4.77e-12	.
rs2384071	A/G	12:112929538	OAS1	8.9kb 5' of OAS3	0.98	0.75	0.78	0.65	.	5.74e-09	8.55e-10
rs2384072	T/C	12:112929617	OAS1	8.8kb 5' of OAS3	0.98	0.75	0.78	0.65	.	5.74e-09	8.55e-10
rs2384073	A/G	12:112929790	OAS1	8.7kb 5' of OAS3	0.98	0.75	0.78	0.65	.	5.74e-09	8.55e-10
rs2384074	C/T	12:112945172	RP1-71H24.1	intronic	0.95	0.78	0.91	0.66	.	.	2e-09
rs2496644	A/C	6:41515007	RP11-328M4.2	31kb 5' of FOXP4	0.69	0.82	0.66	0.97	.	4.55e-09	.
rs2660	G/A	12:112919637	OAS1	exonic	0.98	0.77	0.78	0.66	.	.	2.14e-09
rs2769071	A/G	9:133270565	ABO	intronic	0.43	0.23	0.42	0.37	9.45e-11	.	.
rs2834154	A/C	21:33234329	IFNAR2	intronic	0.16	0.44	0.6	0.33	.	5.91e-10	.
rs2834157	A/G	21:33244240	IFNAR2	intronic	0.88	0.58	0.4	0.7	.	8.21e-12	.
rs2834158	T/C	21:33244908	IFNAR2	intronic	0.84	0.56	0.4	0.67	.	8.83e-13	.
rs2834161	C/T	21:33247902	AP000295.9	intronic	0.78	0.55	0.4	0.67	.	2.81e-12	.
rs2834163	G/A	21:33248146	AP000295.9	intronic	0.78	0.55	0.4	0.67	.	2.55e-12	.
rs28498461	T/A	3:46003505	FYCO1	7.7kb 5' of FYCO1	0.3	0.75	0.95	0.64	.	7.31e-11	.
rs2856762	C/T	3:46371843	RP11-24F11.2	intronic	0.01	0.04	0.04	0.1	.	1.51e-10	.
rs28677778	A/G	3:46280680	CCR3	14kb 3' of CCR3	0.15	0.05	0.04	0.08	.	7e-11	7.4e-09
rs2894439	G/A	6:41512355	RP11-328M4.2	34kb 5' of FOXP4	0.05	0.15	0.4	0.03	.	4.55e-09	.
rs3091310	C/G	3:46262206	CCR3	intronic	0.01	0.03	0.05	0.08	.	1.39e-11	.
rs3091314	G/A	3:46147261	CCR3	54kb 3' of CCR1	0.01	0.04	0.05	0.11	.	7.14e-13	.
rs3092957	G/A	3:46362470	CCR2	1.5kb 3' of CCR2	0.01	0.03	0.04	0.08	.	1.05e-10	.
rs3092958	G/A	3:46362190	CCR2	1.3kb 3' of CCR2	0.03	0.03	0.04	0.08	.	1.29e-10	.
rs3092959	G/A	3:46361977	CCR2	1.1kb 3' of CCR2	0.01	0.03	0.04	0.08	.	1.14e-10	.
rs3136672	T/C	3:46201294	CCR3	413bp 3' of CCR1	0.4	0.12	0.05	0.11	.	2.09e-12	.
rs3136673	C/T	3:46201124	CCR3	582bp 3' of CCR1	0.08	0.09	0.05	0.11	.	7.02e-13	.
rs3153	G/A	21:33237200	IFNAR2	intronic	0.12	0.42	0.6	0.3	.	4.46e-10	.
rs3176824	T/C	3:46206894	CCR1	intronic	0.01	0.04	0.05	0.11	.	2.85e-12	.
rs3176825	G/T	3:46206733	CCR1	intronic	0.01	0.04	0.05	0.1	.	1.23e-12	.
rs3176826	G/A	3:46206093	CCR1	intronic	0.01	0.04	0.05	0.1	.	2.58e-12	.
rs3181076	C/T	3:46209242	CCR3	900bp 5' of CCR1	0.01	0.04	0.05	0.1	.	3.16e-11	.
rs3181078	A/C	3:46209093	CCR3	751bp 5' of CCR1	0.01	0.04	0.05	0.1	.	3.05e-12	.
rs3181080	A/T	3:46208438	CCR3	96bp 5' of CCR1	0.01	0.04	0.05	0.1	.	4.74e-12	.
rs3204850	A/G	3:46408806	CCRL2	missense	0.01	0.03	0.04	0.1	.	1.51e-10	.
rs331837	T/C	7:54583976	GS1-18A18.2	12kb 3' of LOC285878	0.44	0.21	0.11	0.14	.	.	2.83e-10
rs331838	A/G	7:54584221	GS1-18A18.2	12kb 3' of LOC285878	0.44	0.21	0.11	0.14	.	.	2.83e-10
rs331847	C/T	7:54578935	GS1-18A18.2	7.2kb 3' of LOC285878	0.43	0.21	0.07	0.14	.	.	2.83e-10
rs33910087	G/A	3:45967995	FYCO1	missense	0.02	0.05	0	0.14	1.17e-11	2.07e-28	6.96e-21
rs33998492	G/A	3:46232107	CCR3	10kb 5' of CCR3	0.01	0.04	0.05	0.08	.	1.38e-12	.
rs33999284	TTA/T	3:46363208	RP11-24F11.2	2.3kb 3' of CCR2	0.05	0.03	0.04	0.08	.	3.64e-12	2.2e-09
rs34000569	A/G	3:45957717	FYCO1	intronic	0.01	0.05	0	0.14	5.6e-12	1.64e-27	4.65e-21
rs34005848	C/T	3:46222254	CCR3	14kb 5' of CCR1	0.01	0.04	0.05	0.09	.	2.83e-13	.
rs34013035	G/A	3:46179190	CCR3	23kb 3' of CCR1	0.34	0.08	0.05	0.11	.	6.33e-12	.
rs34024447	C/T	3:46334246	CCR2	19kb 5' of CCR2	0.01	0.03	0.04	0.08	.	7.36e-11	.
rs34041956	G/A	3:46361243	CCR2	320bp 3' of CCR2	0.01	0.03	0.04	0.08	.	1.19e-10	.
rs34044394	CA/C	3:45987606	FYCO1	intronic	0.01	0.05	0	0.14	.	5.11e-13	.
rs34047458	C/G	3:46212108	CCR3	3.8kb 5' of CCR1	0.01	0.04	0.05	0.1	.	1.97e-12	.
rs34047915	C/T	3:46058999	XCR1	32kb 5' of XCR1	0.01	0.06	0.06	0.14	5.76e-11	7.32e-27	3.16e-19
rs34059564	T/C	3:46184673	CCR3	17kb 3' of CCR1	0.35	0.1	0.05	0.11	.	9.72e-12	.
rs34068335	C/T	3:45912847	LZTFL1	5.1kb 3' of FYCO1	0.01	0.05	0	0.14	5.28e-13	8.17e-29	3.35e-22
rs34073838	A/C	3:46296201	CCR3	29kb 3' of CCR3	0.01	0.03	0.04	0.08	.	2.12e-11	.
rs34079287	G/T	3:46259379	CCR3	intronic	0.01	0.03	0.05	0.08	.	1.37e-11	.
rs34093271	G/T	3:46103489	CCR3	76kb 5' of XCR1	0.01	0.06	0.06	0.14	.	1.33e-12	.
rs34101673	C/T	3:46155794	CCR3	46kb 3' of CCR1	0.01	0.04	0.05	0.1	.	2.53e-12	.
rs34106161	C/T	3:46334678	CCR2	19kb 5' of CCR2	0.01	0.03	0.04	0.08	.	6.8e-11	.
rs34127208	G/T	3:46062188	XCR1	35kb 5' of XCR1	0.01	0.06	0.06	0.14	6.13e-11	2.75e-26	5.34e-19
rs34134191	T/C	3:46180039	CCR3	22kb 3' of CCR1	0.01	0.04	0.05	0.11	.	2.04e-12	.
rs34155121	G/A	3:46043250	XCR1	16kb 5' of XCR1	0.41	0.11	0.1	0.16	.	1.03e-24	8.16e-18
rs34158148	C/G	3:46384469	RP11-24F11.2	8.3kb 3' of CCR5	0.21	0.06	0.04	0.1	.	1.51e-10	.
rs34168660	G/A	3:46014670	XCR1	6.1kb 3' of XCR1	0.4	0.09	0.06	0.14	4.93e-10	7.95e-29	2.84e-20
rs34180919	G/A	3:46311708	CCR2	42kb 5' of CCR2	0.01	0.03	0.04	0.08	.	5.92e-11	.
rs34190223	C/T	3:46384516	RP11-24F11.2	8.3kb 3' of CCR5	0.01	0.04	0.04	0.1	.	1.51e-10	.
rs34191675	A/G	3:46147956	CCR3	54kb 3' of CCR1	0.11	0.05	0.05	0.11	.	6.36e-12	.
rs34194160	G/A	3:46224363	CCR3	16kb 5' of CCR1	0.01	0.04	0.05	0.09	.	2.36e-13	.
rs34198655	G/A	3:46173615	CCR3	28kb 3' of CCR1	0.34	0.08	0.05	0.11	.	6.26e-12	.
rs34254987	G/A	3:46042142	XCR1	15kb 5' of XCR1	0.42	0.11	0.1	0.16	.	1.34e-24	7.53e-18
rs34272024	G/A	3:46250848	CCR3	intronic	0.15	0.07	0.05	0.09	.	1.08e-11	.
rs34280313	G/C	3:46211014	CCR3	2.7kb 5' of CCR1	0.01	0.04	0.05	0.1	.	2e-12	.
rs34283240	G/C	3:46006166	FYCO1	10kb 5' of FYCO1	0.01	0.05	0	0.14	3.61e-12	1.19e-27	7.29e-20
rs34288077	A/G	3:45847198	LZTFL1	5.1kb 5' of LZTFL1	0.0041	0.05	0	0.08	1.31e-25	1.27e-49	6.02e-39
rs34289272	C/T	3:46221753	CCR3	13kb 5' of CCR1	0.01	0.04	0.05	0.09	.	3.03e-13	.
rs34324101	T/G	3:45959236	FYCO1	intronic	0.01	0.05	0	0.14	9.62e-12	1.64e-27	4.7e-21
rs34326463	A/G	3:45858159	LZTFL1	16kb 5' of LZTFL1	0.0041	0.05	0	0.09	8.66e-26	1.75e-49	4.17e-39
rs34338823	G/A	3:45887277	CCR9	intronic	0.01	0.05	0	0.14	.	5.96e-14	.
rs34339943	T/C	3:46053844	XCR1	26kb 5' of XCR1	0.01	0.06	0.06	0.14	4.43e-13	1.48e-29	3.35e-22
rs34340501	G/T	3:46183724	CCR3	18kb 3' of CCR1	0.01	0.04	0.05	0.11	.	1.83e-12	.
rs34340587	G/A	3:46054551	XCR1	27kb 5' of XCR1	0.01	0.06	0.06	0.14	.	2.46e-11	.
rs34351442	G/A	3:46314001	CCR2	40kb 5' of CCR2	0.01	0.03	0.04	0.08	.	7.96e-11	.
rs34363105	C/T	3:46348254	CCR2	5.5kb 5' of CCR2	0.01	0.03	0.04	0.08	.	8.87e-11	.
rs34376347	A/C	3:46212488	CCR3	4.1kb 5' of CCR1	0.48	0.12	0.05	0.11	.	5.33e-14	2.57e-09
rs34378541	C/T	3:46198157	CCR3	3.5kb 3' of CCR1	0.01	0.04	0.06	0.11	.	2.17e-12	.
rs34381952	T/C	3:45954256	FYCO1	intronic	0.02	0.06	0	0.14	9.19e-12	1.44e-27	4.11e-20
rs34386754	G/A	3:46048521	XCR1	21kb 5' of XCR1	NA	NA	NA	NA	.	4.65e-11	.
rs34401473	A/C	3:46148280	CCR3	53kb 3' of CCR1	0.11	0.05	0.05	0.11	.	1.67e-12	.
rs34406035	C/T	3:46237428	CCR3	5kb 5' of CCR3	0.01	0.03	0.05	0.08	.	7.31e-12	.
rs34409248	G/A	3:46156579	CCR3	45kb 3' of CCR1	0.01	0.04	0.05	0.1	.	1.91e-12	.
rs34414382	C/T	3:46223699	CCR3	15kb 5' of CCR1	0.01	0.04	0.05	0.09	.	2.55e-13	.
rs34423195	A/G	3:46208231	CCR1	intronic	0.01	0.04	0.05	0.1	.	2.72e-12	.
rs34438204	T/C	3:46039814	XCR1	12kb 5' of XCR1	0.01	0.06	0.06	0.14	3.1e-11	9.03e-27	3.69e-19
rs34442130	T/A	3:45983037	FYCO1	intronic	0.01	0.05	0	0.14	4.33e-12	2.31e-28	7.15e-21
rs34448949	A/T	3:46347675	CCR2	6.1kb 5' of CCR2	0.01	0.03	0.04	0.08	.	8.97e-11	.
rs34452002	C/T	3:46101695	CCR3	74kb 5' of XCR1	0.01	0.06	0.06	0.14	.	1.27e-12	.
rs34455547	G/C	3:46383119	RP11-24F11.2	6.9kb 3' of CCR5	0.01	0.04	0.04	0.1	.	1.51e-10	.
rs34460587	C/T	3:46100972	CCR3	73kb 5' of XCR1	0.01	0.06	0.06	0.14	7.92e-11	8.29e-26	2.66e-18
rs34473395	C/T	3:46351485	CCR2	2.3kb 5' of CCR2	0.01	0.03	0.04	0.08	.	9.32e-11	.
rs34492478	A/T	3:46097350	CCR3	70kb 5' of XCR1	0.01	0.06	0.06	0.14	5.02e-11	3e-25	5.43e-18
rs34493660	G/A	3:46011308	XCR1	9.5kb 3' of XCR1	0.38	0.09	0.06	0.14	6.56e-10	1.48e-29	3.09e-20
rs34498313	G/C	3:46214305	CCR3	6kb 5' of CCR1	0.35	0.11	0.05	0.11	.	4.94e-11	.
rs34518147	T/C	3:45878806	LZTFL1	7.7kb 5' of CCR9	0.01	0.05	0	0.14	.	1.44e-14	.
rs34523728	C/A	3:46178341	CCR3	23kb 3' of CCR1	0.01	0.04	0.05	0.11	.	5.91e-13	.
rs34531115	T/C	3:46216205	CCR3	7.9kb 5' of CCR1	0.01	0.04	0.05	0.1	.	1.94e-12	.
rs34558763	C/T	3:46148432	CCR3	53kb 3' of CCR1	0.01	0.04	0.04	0.09	.	2.44e-13	.
rs34562820	G/A	3:46029589	XCR1	2.1kb 5' of XCR1	0.01	0.06	0.06	0.14	3.72e-11	1.08e-26	3.52e-19
rs34567015	G/A	3:46160720	CCR3	41kb 3' of CCR1	0.01	0.04	0.05	0.11	.	1.17e-12	.
rs34570200	C/T	3:46179008	CCR3	23kb 3' of CCR1	0.01	0.04	0.05	0.11	.	2e-12	.
rs34578126	C/G	3:46318447	CCR2	35kb 5' of CCR2	0.05	0.03	0.04	0.08	.	1.61e-12	2.2e-09
rs34584867	G/A	3:46024471	XCR1	intronic	0.4	0.09	0.06	0.14	3.26e-09	5.11e-27	9.72e-19
rs34610609	C/T	3:46040215	XCR1	13kb 5' of XCR1	0.42	0.11	0.1	0.16	.	9.75e-25	7.6e-18
rs34611049	A/T	3:46199334	CCR3	2.4kb 3' of CCR1	0.37	0.12	0.05	0.11	.	2.65e-12	.
rs34619093	G/A	3:46031027	XCR1	3.5kb 5' of XCR1	0.01	0.06	0.06	0.14	3.81e-11	1.07e-26	3.61e-19
rs34625088	T/A	3:46218548	CCR3	10kb 5' of CCR1	0.01	0.04	0.05	0.1	.	1.73e-12	.
rs34668658	A/C	3:45802706	SLC6A20	6.2kb 5' of SLC6A20	0.0041	0.05	0.0017	0.09	1.28e-11	1.5e-22	4.23e-10
rs34677490	G/T	3:46229257	CCR3	13kb 5' of CCR3	0.01	0.04	0.05	0.09	.	3.12e-13	.
rs34679077	G/A	3:46046500	XCR1	19kb 5' of XCR1	0.01	0.06	0.06	0.14	3.94e-11	6.95e-27	3.4e-19
rs34692251	G/A	3:46232236	CCR3	10kb 5' of CCR3	0.01	0.04	0.05	0.08	.	4.4e-12	.
rs34693386	C/T	3:46153910	CCR3	48kb 3' of CCR1	0.01	0.04	0.05	0.1	.	6.7e-13	.
rs34709208	G/A	3:46333162	CCR2	21kb 5' of CCR2	0.01	0.03	0.04	0.08	.	5.09e-11	.
rs34718164	C/G	3:46057034	XCR1	30kb 5' of XCR1	0.01	0.06	0.06	0.14	7.82e-11	9.83e-27	3.22e-19
rs34745455	T/C	3:46225842	CCR3	17kb 5' of CCR3	0.01	0.04	0.05	0.09	.	3.41e-13	.
rs34754340	C/T	3:46000345	FYCO1	4.5kb 5' of FYCO1	0.01	0.05	0.0017	0.14	1.35e-12	2.19e-28	1.41e-20
rs34759782	G/A	3:46218953	CCR3	11kb 5' of CCR1	0.45	0.12	0.05	0.11	.	8.24e-12	.
rs34766614	A/G	3:46066109	XCR1	39kb 5' of XCR1	0.01	0.06	0.06	0.14	4.49e-11	2.61e-26	9.05e-19
rs34774687	T/C	3:46031822	XCR1	4.3kb 5' of XCR1	0.4	0.09	0.06	0.14	2.97e-09	2.43e-27	6.73e-19
rs34805664	A/T	3:46039616	XCR1	12kb 5' of XCR1	0.42	0.11	0.1	0.16	.	5.14e-25	2.09e-18
rs34836513	G/A	3:46004967	FYCO1	9.2kb 5' of FYCO1	0.01	0.05	0	0.14	1.48e-12	1.6e-28	9.73e-21
rs34849862	C/A	3:45959875	FYCO1	intronic	0.01	0.05	0	0.14	7.2e-12	1.03e-27	6.18e-21
rs34863575	A/G	3:46052571	XCR1	25kb 5' of XCR1	0.01	0.06	0.06	0.14	1.02e-10	1.08e-26	2.8e-19
rs34865316	A/G	3:46205965	CCR1	intronic	0.01	0.04	0.05	0.1	.	2.58e-12	.
rs34867672	T/C	3:46046790	XCR1	19kb 5' of XCR1	0.45	0.11	0.1	0.16	.	2.82e-25	3.18e-18
rs34870159	T/C	3:46147998	CCR3	54kb 3' of CCR1	0.12	0.05	0.05	0.11	.	1.56e-12	.
rs34883716	A/G	3:46385546	RP11-24F11.2	9.3kb 3' of CCR5	0.01	0.04	0.04	0.1	.	1.51e-10	.
rs34897745	A/C	3:46156884	CCR3	45kb 3' of CCR1	0.01	0.04	0.05	0.1	.	1.92e-12	.
rs34901975	G/A	3:45875294	LZTFL1	11kb 5' of CCR9	0.01	0.05	0	0.14	.	1.3e-14	.
rs34906043	C/T	3:46053131	XCR1	26kb 5' of XCR1	0.13	0.29	0.36	0.34	.	5.72e-09	.
rs34919616	G/A	3:46208517	CCR3	175bp 5' of CCR1	0.01	0.04	0.05	0.1	.	2.71e-12	.
rs34920132	A/G	3:46185277	CCR3	16kb 3' of CCR1	0.34	0.1	0.06	0.11	.	9.35e-12	.
rs34924300	G/T	3:46046844	XCR1	19kb 5' of XCR1	0.44	0.11	0.1	0.15	.	2.81e-25	3.18e-18
rs34985947	C/T	3:46218517	CCR3	10kb 5' of CCR1	0.34	0.11	0.05	0.11	.	1.34e-10	.
rs34988015	T/C	3:46314557	CCR2	39kb 5' of CCR2	0.01	0.03	0.04	0.08	.	1.72e-10	.
rs34996127	T/A	3:46156681	CCR3	45kb 3' of CCR1	0.01	0.04	0.05	0.1	.	1.91e-12	.
rs35028116	T/C	3:46039841	XCR1	12kb 5' of XCR1	0.42	0.11	0.1	0.16	.	1.46e-24	7.5e-18
rs35035328	T/C	3:46234587	CCR3	7.8kb 5' of CCR3	0.02	0.03	0.05	0.08	.	3.01e-12	.
rs35044562	A/G	3:45867532	LZTFL1	19kb 5' of CCR9	0.0041	0.05	0	0.08	2.58e-12	2.31e-23	6.1e-11
rs35081325	A/T	3:45848429	LZTFL1	6.3kb 5' of LZTFL1	0.0041	0.05	0	0.08	9.75e-26	9.52e-50	3.82e-39
rs35110864	G/A	3:46112965	CCR3	85kb 5' of XCR1	0.01	0.06	0.06	0.14	.	2.17e-12	.
rs35111399	G/C	3:46200037	CCR3	1.7kb 3' of CCR1	0.3	0.06	0.05	0.11	.	1.16e-11	.
rs35117954	A/G	3:46297340	CCR3	31kb 3' of CCR3	0.01	0.02	0.04	0.08	.	3.72e-11	.
rs35148665	T/A	3:46325027	CCR2	29kb 5' of CCR2	0.01	0.03	0.04	0.08	.	6.59e-11	.
rs35159820	A/G	3:46026981	XCR1	intronic	0.39	0.09	0.06	0.14	3.26e-09	4.05e-27	9.94e-19
rs35161099	T/G	3:46026015	XCR1	intronic	0.01	0.06	0.06	0.14	5.3e-11	1.39e-26	4.61e-19
rs35162796	C/T	3:46162887	CCR3	39kb 3' of CCR1	0.01	0.04	0.05	0.11	.	8.06e-13	.
rs35178150	G/A	3:46153277	CCR3	48kb 3' of CCR1	0.01	0.04	0.05	0.11	.	2.06e-13	.
rs35195804	A/G	3:46218704	CCR3	10kb 5' of CCR1	0.35	0.11	0.05	0.11	.	9.92e-11	.
rs35203745	T/C	3:46280798	CCR3	14kb 3' of CCR3	0.17	0.05	0.04	0.08	.	7.78e-11	.
rs35209528	T/C	3:45962004	FYCO1	intronic	0.01	0.05	0	0.14	7.55e-12	1.33e-27	5.49e-21
rs35218998	T/C	3:46287224	CCR3	21kb 3' of CCR3	0.01	0.03	0.04	0.08	.	1.16e-11	.
rs35280891	G/A	3:45910155	LZTFL1	7kb 3' of CCR9	0.01	0.05	0	0.15	.	5.51e-13	.
rs35283688	A/T	3:46000921	FYCO1	5.1kb 5' of FYCO1	0.3	0.75	0.95	0.64	.	7.31e-11	.
rs35288652	T/C	3:46167935	CCR3	34kb 3' of CCR1	0.01	0.04	0.05	0.1	.	5.33e-14	2.57e-09
rs35334665	T/C	3:46019726	XCR1	1.1kb 3' of XCR1	0.01	0.06	0.06	0.14	2.89e-11	1.27e-26	3.63e-19
rs35335084	A/T	3:46218467	CCR3	10kb 5' of CCR1	0.01	0.04	0.05	0.1	.	1.68e-12	.
rs35354367	A/G	3:46209308	CCR3	966bp 5' of CCR1	0.01	0.04	0.05	0.1	.	2.86e-12	.
rs35359253	A/G	3:46121259	CCR3	80kb 3' of CCR1	0.35	0.34	0.35	0.34	.	2.01e-10	1.81e-09
rs35367413	C/G	3:46341131	CCR2	13kb 5' of CCR2	0.01	0.03	0.04	0.08	.	9.05e-11	.
rs35373513	C/T	3:46271462	CCR3	4.8kb 3' of CCR3	0.01	0.03	0.04	0.08	.	1.31e-11	.
rs35413141	G/A	3:46348158	CCR2	5.6kb 5' of CCR2	0.01	0.03	0.04	0.08	.	8.91e-11	.
rs35420565	C/G	3:46058646	XCR1	31kb 5' of XCR1	0.01	0.06	0.06	0.14	4.03e-11	9.6e-27	3.11e-19
rs35429781	A/C	3:46212116	CCR3	3.8kb 5' of CCR1	0.01	0.04	0.05	0.1	.	1.98e-12	.
rs35431271	C/G	3:46223821	CCR3	15kb 5' of CCR1	0.45	0.12	0.05	0.09	.	1.15e-13	8.77e-09
rs35434266	G/T	3:46165507	CCR3	36kb 3' of CCR1	0.01	0.04	0.05	0.1	.	1.92e-12	.
rs35435608	C/G	3:46050242	XCR1	23kb 5' of XCR1	0.54	0.32	0.36	0.34	.	3.67e-10	9.25e-09
rs35438577	A/T	3:46330887	CCR2	23kb 5' of CCR2	0.01	0.03	0.04	0.08	.	6.71e-11	.
rs35454877	T/C	3:46017992	XCR1	2.8kb 3' of XCR1	0.4	0.09	0.06	0.14	2.81e-09	4.82e-27	8.94e-19
rs35462017	T/C	3:46123760	CCR3	78kb 3' of CCR1	0.35	0.34	0.35	0.35	.	2.01e-10	1.81e-09
rs35464221	C/T	3:46127548	CCR3	74kb 3' of CCR1	0.01	0.06	0.06	0.14	.	1.7e-11	.
rs35477280	G/A	3:45932600	FYCO1	intronic	0.01	0.05	0	0.14	4.63e-12	1.11e-27	5.13e-21
rs35479331	C/G	3:46393801	RP11-24F11.2	13kb 5' of CCRL2	0.45	0.07	0.04	0.1	.	1.51e-10	.
rs35481399	C/A	3:46224089	CCR3	16kb 5' of CCR1	0.36	0.12	0.05	0.09	.	4.65e-12	.
rs35482426	CTT/C	3:45873093	LZTFL1	13kb 5' of CCR9	0.01	0.05	0	0.14	.	9.9e-14	.
rs35501575	C/T	3:45952153	FYCO1	intronic	0.02	0.05	0	0.14	1.19e-11	8.7e-28	1.14e-20
rs35508621	T/C	3:45838989	LZTFL1	intronic	0.01	0.05	0	0.09	1.37e-25	1.35e-49	6.32e-39
rs35511592	G/A	3:46293355	CCR3	27kb 3' of CCR3	0.01	0.03	0.04	0.08	.	1.75e-11	.
rs35513549	C/A	3:46366689	RP11-24F11.2	3.5kb 5' of CCR5	0.01	0.03	0.04	0.08	.	1.51e-10	.
rs35516519	C/T	3:46382175	RP11-24F11.2	6kb 3' of CCR5	0.01	0.04	0.04	0.1	.	1.51e-10	.
rs35516580	A/G	3:46066006	XCR1	39kb 5' of XCR1	0.01	0.06	0.06	0.14	3.38e-11	1.5e-26	6.37e-19
rs35525815	C/T	3:45964777	FYCO1	intronic	0.02	0.06	0	0.14	8.13e-12	6.79e-28	2.11e-20
rs35539222	T/C	3:46112780	CCR3	85kb 5' of XCR1	0.01	0.06	0.06	0.14	.	2.17e-12	.
rs35560301	T/G	3:46179014	CCR3	23kb 3' of CCR1	0.01	0.04	0.05	0.11	.	2.08e-12	.
rs35566550	G/T	3:46169020	CCR3	33kb 3' of CCR1	0.01	0.04	0.05	0.1	.	1.84e-12	.
rs35568430	C/T	3:46414050	RP11-24F11.5	4.5kb 3' of CCRL2	0.01	0.03	0.04	0.1	.	1.51e-10	.
rs35577626	T/A	3:46314150	CCR2	40kb 5' of CCR2	0.01	0.03	0.04	0.08	.	7.21e-11	.
rs35581648	G/T	3:46129405	CCR3	72kb 3' of CCR1	0.01	0.06	0.06	0.14	.	1.82e-11	.
rs35587265	A/G	3:46217805	CCR3	9.5kb 5' of CCR1	0.01	0.04	0.05	0.1	.	1.97e-11	.
rs35601704	G/A	3:46348056	CCR2	5.7kb 5' of CCR2	0.01	0.03	0.04	0.08	.	1.1e-10	.
rs35613615	T/C	3:46223752	CCR3	15kb 5' of CCR1	0.01	0.04	0.05	0.09	.	2.55e-13	.
rs35614049	T/C	3:46213985	CCR3	5.6kb 5' of CCR1	0.01	0.04	0.05	0.1	.	1.77e-12	.
rs35617677	C/T	3:46217249	CCR3	8.9kb 5' of CCR1	0.01	0.04	0.05	0.1	.	1.71e-12	.
rs35624553	A/G	3:45825948	LZTFL1	3'-UTR	0.0041	0.05	0	0.09	3.97e-25	1.91e-49	9.36e-39
rs35646896	G/T	3:46278629	CCR3	12kb 3' of CCR3	0.01	0.03	0.04	0.08	.	1.55e-11	.
rs35652899	C/G	3:45867022	LZTFL1	19kb 5' of CCR9	0.0041	0.05	0	0.08	1.73e-12	2.49e-23	1.41e-10
rs35657218	A/G	3:46052970	XCR1	25kb 5' of XCR1	0.47	0.32	0.36	0.34	.	8.54e-10	.
rs35669129	G/A	3:46013758	XCR1	7kb 3' of XCR1	0.4	0.09	0.06	0.14	8.72e-10	4.3e-28	1.2e-19
rs35678191	T/C	3:46229908	CCR3	12kb 5' of CCR3	0.35	0.12	0.05	0.09	.	2.77e-11	.
rs35685805	T/C	3:46161286	CCR3	40kb 3' of CCR1	0.01	0.04	0.05	0.11	.	2.25e-12	.
rs35731912	C/T	3:45848457	LZTFL1	6.3kb 5' of LZTFL1	0.04	0.05	0	0.08	2.04e-25	1.07e-48	1.25e-37
rs35747010	G/A	7:54585801	GS1-18A18.2	14kb 3' of LOC285878	0.13	0.12	0.07	0.14	.	.	2.83e-10
rs35751180	C/T	3:46014681	XCR1	6.1kb 3' of XCR1	0.02	0.06	0.06	0.14	2.11e-12	2.02e-28	1.19e-20
rs35754688	C/T	3:46146214	CCR3	55kb 3' of CCR1	0.12	0.05	0.05	0.11	.	1.52e-12	.
rs35772789	A/G	3:46053612	XCR1	26kb 5' of XCR1	0.01	0.06	0.06	0.14	7.69e-11	8.59e-27	2.72e-19
rs35775079	C/T	3:46220620	CCR3	12kb 5' of CCR1	0.01	0.04	0.04	0.1	.	1.62e-12	.
rs35814488	A/G	3:46032431	XCR1	4.9kb 5' of XCR1	0.4	0.09	0.06	0.14	3.17e-09	2.42e-27	9.48e-19
rs35821444	G/T	3:46391752	RP11-24F11.2	15kb 5' of CCRL2	0.01	0.04	0.04	0.1	.	1.51e-10	.
rs35827997	T/G	3:45960228	FYCO1	intronic	0.02	0.06	0	0.14	1.18e-11	1.02e-27	2.67e-20
rs35831747	G/A	3:45928899	FYCO1	intronic	0.01	0.05	0	0.14	3.01e-12	7.19e-28	4.3e-21
rs35847220	CA/C	12:112923901	OAS1	4kb 3' of OAS1	0.97	0.75	0.78	0.64	.	5.74e-09	8.55e-10
rs35853141	G/C	3:46156896	CCR3	45kb 3' of CCR1	0.01	0.04	0.05	0.1	.	5.33e-14	2.57e-09
rs35855315	A/G	3:45964747	FYCO1	intronic	0.02	0.06	0	0.14	9.01e-12	9.06e-28	3.39e-20
rs35881901	A/T	3:46345366	CCR2	8.4kb 5' of CCR2	0.01	0.03	0.04	0.08	.	7.23e-11	.
rs35883205	A/G	3:46012476	XCR1	8.3kb 3' of XCR1	0.01	0.06	0.06	0.14	2.97e-12	3.7e-28	2.02e-20
rs35886570	ATGG/A	3:46177896	CCR3	24kb 3' of CCR1	0.01	0.04	0.05	0.1	.	5.33e-14	2.57e-09
rs35896106	C/T	3:45800446	SLC6A20	3.9kb 5' of SLC6A20	0.07	0.06	0.0017	0.09	1.25e-10	5.43e-21	8.67e-09
rs35919278	A/G	3:46172102	CCR3	30kb 3' of CCR1	0.01	0.04	0.05	0.1	.	1.79e-12	.
rs35921206	C/A	3:46015741	XCR1	5.1kb 3' of XCR1	0.4	0.09	0.04	0.14	4.43e-13	1.48e-29	3.35e-22
rs35930050	G/A	3:46024271	XCR1	intronic	0.4	0.09	0.06	0.14	3.9e-09	5.22e-27	9.63e-19
rs35942803	T/C	3:46167291	CCR3	34kb 3' of CCR1	0.01	0.04	0.05	0.1	.	1.93e-12	.
rs35943069	T/G	3:46350157	CCR2	3.6kb 5' of CCR2	0.01	0.03	0.04	0.08	.	8.64e-11	.
rs35951367	T/C	3:46076947	XCR1	49kb 5' of XCR1	0.09	0.07	0.06	0.18	1.37e-09	6.96e-18	3.08e-12
rs35960950	G/C	3:46158188	CCR3	44kb 3' of CCR1	0.34	0.08	0.06	0.11	.	2.48e-11	.
rs35984988	A/G	3:46219765	CCR3	11kb 5' of CCR1	0.35	0.11	0.05	0.11	.	9.75e-11	.
rs36000011	C/A	3:46224044	CCR3	16kb 5' of CCR1	0.45	0.12	0.05	0.09	.	1.04e-12	9.71e-09
rs36010446	G/A	3:46185233	CCR3	16kb 3' of CCR1	0.01	0.04	0.06	0.11	.	1.8e-12	.
rs36023124	G/C	3:45997568	FYCO1	1.8kb 5' of FYCO1	0.01	0.05	0	0.14	2.95e-12	2.39e-28	1.61e-20
rs36039366	G/A	3:45962045	FYCO1	intronic	0.02	0.06	0	0.14	8.96e-12	8.55e-28	2.62e-20
rs36040135	A/G	3:46019812	XCR1	985bp 3' of XCR1	0.4	0.09	0.06	0.14	2.79e-09	5.35e-27	9.72e-19
rs36048333	C/G	3:46239127	CCR3	3.3kb 5' of CCR3	0.01	0.03	0.05	0.08	.	8.22e-12	.
rs36052732	C/G	3:46342121	CCR2	12kb 5' of CCR2	0.01	0.03	0.04	0.08	.	8.43e-11	.
rs36057789	A/G	3:46075604	XCR1	48kb 5' of XCR1	0.01	0.06	0.06	0.14	9.31e-11	1.12e-25	1.96e-18
rs36078103	C/T	3:46270291	CCR3	3.6kb 3' of CCR3	0.01	0.03	0.04	0.08	.	1.18e-11	.
rs36122610	G/A	3:45981341	FYCO1	intronic	0.01	0.05	0	0.14	5.15e-12	2.18e-28	7.27e-21
rs36122940	TG/T	7:54583246	GS1-18A18.2	12kb 3' of LOC285878	0.41	0.21	0.11	0.14	.	.	2.83e-10
rs36189995	A/G	3:46148572	CCR3	53kb 3' of CCR1	0.1	0.04	0.05	0.11	.	1.14e-16	2.9e-11
rs3749461	A/G	3:46353822	CCR2	5'-UTR	0.01	0.03	0.04	0.08	.	9.39e-11	.
rs3759375	A/G	12:112935783	RP1-71H24.1	2.7kb 5' of OAS3	0.98	0.75	0.78	0.64	.	5.74e-09	8.55e-10
rs3759376	A/G	12:112935758	RP1-71H24.1	2.7kb 5' of OAS3	0.98	0.75	0.78	0.64	.	5.74e-09	8.55e-10
rs3774630	C/G,T	3:46202782	CCR1	3'-UTR	0.02	0.03	0.05	0.11	.	5.33e-14	2.57e-09
rs3774641	G/T	3:45896341	CCR9	intronic	0.05	0.15	0.26	0.23	.	2.31e-09	.
rs3815178	C/A,G,T	12:112938515	RP1-71H24.1	5'-UTR	0.98	0.75	0.78	0.65	.	5.74e-09	8.55e-10
rs3851346	A/T	3:46012089	XCR1	8.7kb 3' of XCR1	0.01	0.06	0.06	0.14	3.73e-12	4.96e-28	2.45e-20
rs3851347	A/G	3:46012286	XCR1	8.5kb 3' of XCR1	0.76	0.34	0.37	0.37	.	1.01e-09	2.82e-09
rs3918354	A/G	3:46351972	CCR2	1.8kb 5' of CCR2	0.01	0.03	0.04	0.08	.	9.36e-11	.
rs3918362	A/T	3:46354439	CCR2	intronic	0.01	0.03	0.04	0.08	.	9.47e-11	.
rs3918365	A/G	3:46356873	CCR2	intronic	0.01	0.03	0.04	0.08	.	1.17e-10	.
rs3918368	G/A	3:46361749	CCR2	826bp 3' of CCR2	0.01	0.03	0.04	0.08	.	1.22e-10	.
rs3937434	A/G	12:112968391	RP1-71H24.1	intronic	0.99	0.78	0.9	0.68	.	.	9.34e-09
rs398051889	G/GA	3:45956014	FYCO1	intronic	NA	NA	NA	NA	.	6.47e-12	.
rs41289616	T/C	3:45955771	FYCO1	intronic	0.02	0.06	0	0.14	4.64e-12	3.76e-27	2.61e-20
rs41289622	T/G	3:45973053	FYCO1	intronic	0.01	0.05	0	0.14	4.29e-12	3.37e-28	4.34e-21
rs41432345	T/C	3:46208883	CCR3	541bp 5' of CCR1	0.23	0.09	0.05	0.11	.	1.62e-13	7.32e-09
rs41435745	G/C	6:41522644	RP11-328M4.2	24kb 5' of FOXP4	0.06	0.17	0.33	0.03	.	4.55e-09	.
rs41537946	C/T	3:46219369	CCR3	11kb 5' of CCR1	0.35	0.11	0.05	0.11	.	1.12e-09	.
rs4234453	C/A	3:46043457	XCR1	16kb 5' of XCR1	0.42	0.11	0.1	0.16	.	2.25e-24	8.28e-18
rs4238033	T/A	12:112940276	RP1-71H24.1	intronic	0.98	0.75	0.78	0.65	.	5.74e-09	8.55e-10
rs4238034	T/C	12:112959338	RP1-71H24.1	intronic	0.7	0.75	0.9	0.68	.	.	1.94e-09
rs4294047	G/A	6:2444330	PSORS1C1	intronic	0.05	0.15	0.03	0.12	.	.	.
rs4314213	T/C	3:46051851	XCR1	24kb 5' of XCR1	0.83	0.37	0.35	0.37	.	2.01e-10	2.82e-09
rs4318588	T/C	3:46128557	CCR3	73kb 3' of CCR1	0.92	0.41	0.35	0.39	.	3.32e-10	1.81e-09
rs4339140	G/A	3:46053270	XCR1	26kb 5' of XCR1	0.42	0.12	0.06	0.17	1.37e-09	3.56e-20	7e-13
rs4362758	T/A	3:46015419	XCR1	5.4kb 3' of XCR1	0.4	0.09	0.06	0.14	1.73e-09	3.52e-27	8.58e-19
rs4373103	G/A	3:46096963	CCR3	69kb 5' of XCR1	0.01	0.06	0.06	0.14	8.39e-11	2.8e-25	3.26e-18
rs4388012	A/G	3:45955009	FYCO1	intronic	0.02	0.06	0	0.14	8.68e-12	8.39e-28	2.29e-20
rs4411920	A/G	3:46036033	XCR1	8.5kb 5' of XCR1	0.74	0.33	0.37	0.36	.	5.72e-09	.
rs4443214	T/C	3:46136372	CCR3	65kb 3' of CCR1	0.47	0.12	0.05	0.12	.	4.07e-17	4.75e-11
rs4473594	G/A	3:46295865	CCR3	29kb 3' of CCR3	0.01	0.03	0.04	0.08	.	2.16e-11	.
rs4490403	T/C	3:46059765	XCR1	32kb 5' of XCR1	0.85	0.81	0.92	0.65	.	1.02e-10	.
rs4493469	T/C	3:46136500	CCR3	65kb 3' of CCR1	0.01	0.04	0.05	0.12	.	1.14e-16	2.9e-11
rs45438402	T/C	6:31165886	TCF19	intronic	0.06	0.15	0.04	0.12	.	3.45e-11	5.6e-17
rs45524632	C/A,G	19:10486312	KEAP1	3'-UTR	0	0.01	0	0.01	.	4.62e-09	.
rs4553897	G/A	21:33226779	IFNAR2	3.1kb 5' of IFNAR2	0.12	0.41	0.62	0.29	.	6.13e-10	.
rs4637320	A/G	3:46059774	XCR1	32kb 5' of XCR1	0.85	0.81	0.92	0.65	.	1.02e-10	.
rs4682806	C/T	3:46090789	XCR1	63kb 5' of XCR1	0.91	0.41	0.35	0.38	.	3.32e-10	1.81e-09
rs4682809	A/G	3:46108559	CCR3	81kb 5' of XCR1	0.57	0.38	0.35	0.38	.	3.32e-10	1.81e-09
rs4682810	G/A	3:46111009	CCR3	84kb 5' of XCR1	0.92	0.41	0.35	0.38	.	3.32e-10	1.81e-09
rs4683159	A/G	3:45983521	FYCO1	intronic	0.31	0.8	1	0.67	.	7.31e-11	.
rs4683162	G/T	3:46042449	XCR1	15kb 5' of XCR1	0.48	0.12	0.1	0.16	.	1.83e-25	7.88e-19
rs4683163	A/C	3:46042880	XCR1	15kb 5' of XCR1	0.42	0.11	0.1	0.16	.	1.36e-24	7.61e-18
rs4683164	A/G	3:46042969	XCR1	15kb 5' of XCR1	0.42	0.11	0.1	0.16	.	1.62e-24	8.93e-18
rs4683166	G/C	3:46047849	XCR1	20kb 5' of XCR1	0.45	0.11	0.1	0.16	.	3.79e-25	4.74e-18
rs4683167	A/T	3:46050796	XCR1	23kb 5' of XCR1	0.84	0.38	0.36	0.38	.	2.01e-10	2.82e-09
rs4683168	C/T	3:46050855	XCR1	23kb 5' of XCR1	0.52	0.35	0.36	0.38	.	2.01e-10	2.82e-09
rs4683170	C/A	3:46051301	XCR1	24kb 5' of XCR1	0.91	0.82	0.92	0.65	.	7.31e-11	.
rs4714474	G/A	6:41535823	RP11-328M4.2	11kb 5' of FOXP4	0.02	0.17	0.34	0.03	.	4.55e-09	.
rs4766663	A/G	12:112925169	OAS1	5.3kb 3' of OAS1	0.98	0.75	0.78	0.65	.	5.74e-09	8.55e-10
rs4766664	T/G	12:112925192	OAS1	5.3kb 3' of OAS1	0.98	0.75	0.78	0.65	.	5.74e-09	1.58e-09
rs4766665	T/C	12:112925304	OAS1	5.4kb 3' of OAS1	0.98	0.75	0.78	0.65	.	5.74e-09	8.55e-10
rs4766666	A/G	12:112926527	OAS1	6.6kb 3' of OAS1	0.97	0.75	0.78	0.65	.	5.74e-09	8.55e-10
rs4766667	G/A	12:112926828	OAS1	6.9kb 3' of OAS1	0.98	0.75	0.78	0.65	.	5.74e-09	8.55e-10
rs4766668	T/C	12:112926975	OAS1	7.1kb 3' of OAS1	0.98	0.74	0.76	0.63	.	5.74e-09	8.55e-10
rs4766669	G/A	12:112926976	OAS1	7.1kb 3' of OAS1	0.98	0.74	0.76	0.63	.	5.74e-09	8.55e-10
rs4766670	A/G	12:112927068	OAS1	7.2kb 3' of OAS1	0.98	0.74	0.78	0.64	.	5.74e-09	8.55e-10
rs4766671	A/G	12:112927260	OAS1	7.4kb 3' of OAS1	0.98	0.75	0.78	0.65	.	5.74e-09	8.55e-10
rs4766672	A/G	12:112927343	OAS1	7.4kb 3' of OAS1	0.95	0.75	0.78	0.65	.	5.74e-09	8.55e-10
rs4766673	A/G	12:112927356	OAS1	7.4kb 3' of OAS1	0.98	0.75	0.78	0.65	.	5.74e-09	8.55e-10
rs4766674	G/T	12:112927396	OAS1	7.5kb 3' of OAS1	0.98	0.75	0.78	0.65	.	5.74e-09	8.55e-10
rs4766675	A/T	12:112927648	OAS1	7.7kb 3' of OAS1	0.98	0.75	0.78	0.65	.	5.74e-09	8.55e-10
rs4766676	C/T	12:112927776	OAS1	7.9kb 3' of OAS1	0.98	0.75	0.78	0.64	.	5.74e-09	8.55e-10
rs4767023	T/C	12:112914354	OAS1	intronic	0.61	0.71	0.77	0.65	.	5.74e-09	8.55e-10
rs4767024	T/C	12:112920986	OAS1	1.1kb 3' of OAS1	0.98	0.77	0.78	0.66	.	5.74e-09	8.55e-10
rs4767025	C/T	12:112920989	OAS1	1.1kb 3' of OAS1	0.98	0.77	0.78	0.66	.	5.74e-09	8.55e-10
rs4767026	A/G	12:112921327	OAS1	1.4kb 3' of OAS1	0.97	0.76	0.78	0.66	.	5.74e-09	8.55e-10
rs4767027	T/C	12:112921352	OAS1	1.4kb 3' of OAS1	0.98	0.77	0.78	0.66	.	5.74e-09	8.55e-10
rs4767028	A/G	12:112921383	OAS1	1.5kb 3' of OAS1	0.98	0.77	0.78	0.66	.	5.74e-09	8.55e-10
rs4767029	G/A	12:112921513	OAS1	1.6kb 3' of OAS1	0.98	0.77	0.78	0.66	.	5.74e-09	8.55e-10
rs4767030	C/T	12:112921772	OAS1	1.9kb 3' of OAS1	0.98	0.77	0.78	0.66	.	5.74e-09	8.55e-10
rs4767031	C/G	12:112924946	OAS1	5kb 3' of OAS1	0.98	0.75	0.78	0.65	.	5.74e-09	8.55e-10
rs4767032	T/G	12:112925272	OAS1	5.4kb 3' of OAS1	0.98	0.75	0.78	0.65	.	5.74e-09	8.55e-10
rs4767033	T/A	12:112926577	OAS1	6.7kb 3' of OAS1	0.97	0.74	0.76	0.62	.	5.74e-09	8.55e-10
rs4767034	A/G	12:112926666	OAS1	6.8kb 3' of OAS1	0.98	0.75	0.78	0.65	.	5.74e-09	8.55e-10
rs4767036	T/G	12:112931372	OAS1	7.1kb 5' of OAS3	0.97	0.74	0.78	0.65	.	5.74e-09	8.55e-10
rs4767037	A/C	12:112934999	RP1-71H24.1	3.4kb 5' of OAS3	0.97	0.75	0.78	0.64	.	.	6.96e-09
rs4767040	G/C	12:112936212	RP1-71H24.1	2.2kb 5' of OAS3	0.97	0.74	0.78	0.64	.	.	8.76e-09
rs4767041	G/A	12:112940872	RP1-71H24.1	intronic	0.75	0.69	0.76	0.62	.	.	9.3e-09
rs4767044	C/A	12:112965094	RP1-71H24.1	intronic	0.99	0.78	0.9	0.68	.	.	7.86e-09
rs4767045	C/A,T	12:112971608	RP1-71H24.1	3'-UTR	0.99	0.78	0.9	0.68	.	.	1.94e-09
rs481283	A/G	7:54580840	GS1-18A18.2	9.1kb 3' of LOC285878	0.43	0.21	0.07	0.14	.	.	2.83e-10
rs491626	C/T	9:133269461	ABO	intronic	0.42	0.24	0.42	0.37	9.45e-11	.	.
rs492488	G/A	9:133269548	ABO	intronic	0.43	0.24	0.42	0.37	9.45e-11	.	.
rs493246	G/A	9:133269582	ABO	intronic	0.44	0.24	0.42	0.37	9.45e-11	.	.
rs494242	C/T	9:133269706	ABO	intronic	0.44	0.26	0.42	0.4	9.45e-11	.	.
rs495203	C/T	9:133269828	ABO	intronic	0.44	0.24	0.42	0.37	9.45e-11	.	.
rs4987053	T/C	3:46265209	CCR3	synonymous	0.18	0.06	0.05	0.08	.	8.96e-12	4.45e-09
rs4988618	G/A	12:112925373	OAS1	5.5kb 3' of OAS1	0.98	0.75	0.78	0.65	.	5.74e-09	8.55e-10
rs505922	T/C	9:133273813	ABO	intronic	0.32	0.23	0.42	0.37	9.45e-11	.	.
rs514659	A/C	9:133266790	ABO	intronic	0.44	0.23	0.42	0.37	9.45e-11	.	.
rs529565	T/C	9:133274084	ABO	intronic	0.38	0.23	0.42	0.37	9.45e-11	.	.
rs543968	T/C	9:133267708	ABO	intronic	0.42	0.24	0.41	0.38	9.45e-11	.	.
rs544873	G/A	9:133267800	ABO	intronic	0.44	0.25	0.41	0.4	9.45e-11	.	.
rs545971	C/T	9:133267960	ABO	intronic	0.44	0.24	0.42	0.37	9.45e-11	.	.
rs554833	C/T	9:133271745	ABO	intronic	0.41	0.23	0.42	0.37	9.45e-11	.	.
rs55875328	G/A	3:46010210	XCR1	11kb 3' of XCR1	0.4	0.09	0.06	0.14	5.79e-10	2.66e-28	8.11e-20
rs55889968	A/G	6:41533487	RP11-328M4.2	13kb 5' of FOXP4	0.1	0.17	0.34	0.03	.	4.55e-09	.
rs55920693	T/A	3:45941984	CXCR6	intronic	0.01	0.05	0	0.14	7.27e-12	1.43e-27	4.04e-21
rs56079299	A/G	21:33217506	IFNAR2	12kb 5' of IFNAR2	0.14	0.41	0.62	0.3	.	1.76e-12	.
rs56332428	C/T	3:45948381	FYCO1	intronic	0.02	0.06	0	0.14	1.38e-11	1.15e-27	4.92e-20
rs564276	C/T	7:54580139	GS1-18A18.2	8.4kb 3' of LOC285878	0.42	0.21	0.07	0.14	.	.	2.83e-10
rs57115330	T/C	3:46213771	CCR3	5.4kb 5' of CCR1	0.35	0.11	0.05	0.11	.	4.74e-11	.
rs57437758	A/C	3:46028861	XCR1	1.4kb 5' of XCR1	0.4	0.09	0.06	0.14	3.82e-09	2.46e-27	9.6e-19
rs57484342	A/G	12:112934168	RP1-71H24.1	4.3kb 5' of OAS3	0.98	0.75	0.78	0.64	.	5.74e-09	8.55e-10
rs57542549	T/C	3:45997660	FYCO1	1.8kb 5' of FYCO1	0.29	0.75	0.95	0.64	.	9.73e-11	.
rs57833297	TA/T	3:45889304	CCR9	intronic	NA	NA	NA	NA	.	4.23e-12	.
rs582094	A/T	9:133270074	ABO	intronic	0.44	0.24	0.42	0.37	9.45e-11	.	.
rs582118	A/G	9:133270061	ABO	intronic	0.44	0.24	0.42	0.37	9.45e-11	.	.
rs58552652	C/T	3:46036800	XCR1	9.3kb 5' of XCR1	0.42	0.11	0.1	0.16	.	2.62e-24	1.07e-17
rs59166269	C/G	3:46028845	XCR1	1.4kb 5' of XCR1	0.4	0.09	0.06	0.14	3.37e-09	2.52e-27	9.81e-19
rs59521415	G/T	3:46115575	CCR3	86kb 3' of CCR1	0.35	0.34	0.35	0.34	.	2.01e-10	1.81e-09
rs59602812	A/AT	9:133270638	ABO	intronic	0.43	0.23	0.42	0.36	.	.	.
rs59770913	CA/C	3:46217994	CCR3	9.7kb 5' of CCR1	0.46	0.13	0.07	0.13	.	1.93e-13	.
rs60019065	G/C	3:46023126	XCR1	intronic	0.39	0.09	0.06	0.14	3.89e-09	3.77e-27	2.86e-19
rs61079448	C/T	3:46115619	CCR3	86kb 3' of CCR1	0.57	0.38	0.35	0.38	.	3.32e-10	1.81e-09
rs612169	A/G	9:133268030	ABO	intronic	0.43	0.23	0.42	0.37	9.45e-11	.	.
rs61266553	A/G	12:112934172	RP1-71H24.1	4.3kb 5' of OAS3	0.98	0.75	0.78	0.64	.	5.74e-09	8.55e-10
rs613534	A/G	9:133267707	ABO	intronic	0.42	0.24	0.41	0.38	9.45e-11	.	.
rs61556067	A/G	3:46010416	XCR1	10kb 3' of XCR1	0.4	0.09	0.06	0.14	.	2.58e-14	.
rs61650989	G/T	3:46012664	XCR1	8.1kb 3' of XCR1	0.38	0.09	0.06	0.14	8.99e-10	1.53e-29	3.07e-20
rs62226130	A/G	21:33218318	IFNAR2	12kb 5' of IFNAR2	0.12	0.42	0.62	0.3	.	1.76e-12	.
rs62226131	T/A	21:33221368	IFNAR2	8.6kb 5' of IFNAR2	0.12	0.42	0.62	0.3	.	1.76e-12	.
rs62226132	T/A	21:33221405	IFNAR2	8.5kb 5' of IFNAR2	0.12	0.42	0.62	0.3	.	6.84e-10	.
rs62226152	C/T	21:33224445	IFNAR2	5.5kb 5' of IFNAR2	0.12	0.42	0.62	0.3	.	6.95e-10	.
rs62226155	G/C	21:33242682	IFNAR2	intronic	0.8	0.57	0.4	0.66	.	8.83e-13	.
rs622568	A/C	7:54580201	GS1-18A18.2	8.5kb 3' of LOC285878	0.4	0.2	0.06	0.14	.	.	2.83e-10
rs643434	G/A	9:133266942	ABO	intronic	0.45	0.25	0.42	0.4	9.45e-11	.	.
rs6441944	G/A	3:46120341	CCR3	81kb 3' of CCR1	0.92	0.41	0.35	0.38	.	3.32e-10	1.81e-09
rs644234	T/G	9:133266804	ABO	intronic	0.44	0.25	0.42	0.4	9.45e-11	.	.
rs6489864	A/G	12:112922220	OAS1	2.3kb 3' of OAS1	0.98	0.77	0.78	0.66	.	5.74e-09	8.55e-10
rs6489865	A/G	12:112922497	OAS1	2.6kb 3' of OAS1	0.98	0.77	0.78	0.66	.	5.74e-09	8.55e-10
rs6489866	A/G	12:112925603	OAS1	5.7kb 3' of OAS1	0.98	0.75	0.78	0.65	.	5.74e-09	8.55e-10
rs6489867	C/T	12:112925745	OAS1	5.8kb 3' of OAS1	0.72	0.71	0.78	0.64	.	.	5.4e-09
rs6489868	G/C	12:112925887	OAS1	6kb 3' of OAS1	0.98	0.75	0.78	0.64	.	5.74e-09	8.55e-10
rs6489869	A/C	12:112926117	OAS1	6.2kb 3' of OAS1	0.98	0.75	0.78	0.65	.	5.74e-09	8.55e-10
rs6489870	G/A	12:112926167	OAS1	6.3kb 3' of OAS1	0.98	0.75	0.78	0.65	.	5.74e-09	8.55e-10
rs6489874	A/G	12:112930090	OAS1	8.4kb 5' of OAS3	0.98	0.75	0.78	0.65	.	5.74e-09	8.55e-10
rs6489875	G/A	12:112930225	OAS1	8.2kb 5' of OAS3	0.98	0.75	0.78	0.65	.	5.74e-09	8.55e-10
rs6489876	G/A	12:112930250	OAS1	8.2kb 5' of OAS3	0.98	0.75	0.78	0.65	.	5.74e-09	8.55e-10
rs6489877	A/G	12:112930274	OAS1	8.2kb 5' of OAS3	0.98	0.75	0.78	0.64	.	5.74e-09	8.55e-10
rs6489878	A/G	12:112930320	OAS1	8.1kb 5' of OAS3	0.98	0.75	0.78	0.65	.	5.74e-09	8.55e-10
rs6489879	G/A	12:112940017	RP1-71H24.1	intronic	0.98	0.75	0.78	0.65	.	5.74e-09	8.55e-10
rs6489880	C/T	12:112942466	RP1-71H24.1	intronic	0.98	0.75	0.78	0.65	.	5.74e-09	8.55e-10
rs6489881	A/T	12:112943412	RP1-71H24.1	intronic	0.8	0.74	0.78	0.65	.	5.74e-09	8.55e-10
rs6489882	G/A	12:112943571	RP1-71H24.1	intronic	0.98	0.75	0.77	0.65	.	5.74e-09	8.55e-10
rs6517153	G/A	21:33235131	IFNAR2	intronic	0.16	0.44	0.6	0.33	.	4.6e-11	.
rs6517156	C/G	21:33261740	AP000295.9	intronic	0.34	0.44	0.6	0.32	.	1.76e-12	.
rs657152	C/A	9:133263862	ABO	intronic	0.43	0.26	0.41	0.4	9.45e-11	.	.
rs66818091	CT/C	3:46081694	XCR1	54kb 5' of XCR1	NA	NA	NA	NA	.	3.58e-09	.
rs67200151	G/A	3:46010282	XCR1	11kb 3' of XCR1	0.4	0.09	0.06	0.14	4.8e-10	2.3e-28	5.07e-20
rs67275630	TA/T	3:46202223	CCR1	3'-UTR	0.16	0.1	0.06	0.11	.	5.33e-14	2.57e-09
rs674302	T/A	9:133271249	ABO	intronic	0.43	0.23	0.42	0.37	9.45e-11	.	.
rs6764042	T/G	3:46017647	XCR1	3.2kb 3' of XCR1	0.76	0.33	0.37	0.36	.	3.93e-09	.
rs676457	A/T	9:133270797	ABO	intronic	0.44	0.23	0.42	0.37	9.45e-11	.	.
rs6765904	A/G	3:46154389	CCR3	47kb 3' of CCR1	0.13	0.07	0.05	0.11	.	4.15e-12	.
rs6766332	A/G	3:46059711	XCR1	32kb 5' of XCR1	0.85	0.81	0.92	0.65	.	5.23e-09	.
rs67676925	T/C	3:46232768	CCR3	9.6kb 5' of CCR3	0.01	0.03	0	0.09	.	1.57e-12	.
rs676996	T/G	9:133270647	ABO	intronic	0.43	0.23	0.41	0.36	9.45e-11	.	.
rs67722888	GAGGCCAT/G	3:46210802	CCR3	2.5kb 5' of CCR1	0.01	0.04	0.05	0.1	.	5.33e-14	2.57e-09
rs6773335	C/T	3:46040610	XCR1	13kb 5' of XCR1	0.78	0.33	0.36	0.36	.	2.01e-10	1.81e-09
rs677355	G/A	9:133270615	ABO	intronic	0.43	0.23	0.42	0.36	9.45e-11	.	.
rs6774629	T/C	3:46101471	CCR3	74kb 5' of XCR1	0.77	0.81	0.92	0.67	.	4.97e-09	.
rs6775046	A/T	3:46227281	CCR3	15kb 5' of CCR3	0.45	0.12	0.05	0.09	.	1.8e-12	.
rs6780028	A/C	3:46033598	XCR1	6.1kb 5' of XCR1	0.4	0.09	0.06	0.14	3.07e-09	3.2e-27	9.47e-19
rs6782814	G/C	3:45895453	CCR9	intronic	0.49	0.09	0	0.15	.	2.18e-11	.
rs6784214	A/G	3:46109877	CCR3	82kb 5' of XCR1	0.92	0.41	0.35	0.38	.	3.32e-10	1.81e-09
rs6785091	C/G	3:45943855	CXCR6	intronic	0.45	0.12	0	0.14	1.61e-09	4.1e-26	2.6e-18
rs6789616	G/T	3:46038050	XCR1	11kb 5' of XCR1	0.73	0.31	0.35	0.34	.	2.01e-10	2.82e-09
rs6790866	G/A	3:46033219	XCR1	5.7kb 5' of XCR1	0.4	0.09	0.06	0.14	8.51e-09	2.54e-27	1.72e-18
rs6791016	G/A	3:46033366	XCR1	5.9kb 5' of XCR1	0.4	0.09	0.06	0.14	3.17e-09	3.17e-27	9.5e-19
rs6793370	A/G	3:46271356	CCR3	4.6kb 3' of CCR3	0.17	0.05	0.04	0.08	.	4.31e-11	6.48e-09
rs67937868	G/T	3:46008335	XCR1	12kb 3' of XCR1	0.4	0.08	0	0.14	6.67e-10	6.1e-29	2.73e-20
rs6795629	T/C	3:46107670	CCR3	80kb 5' of XCR1	0.57	0.38	0.35	0.38	.	3.32e-10	1.81e-09
rs67959919	G/A	3:45830416	LZTFL1	intronic	0.0041	0.05	0	0.09	3.9e-26	2.75e-49	8.83e-39
rs6800484	T/C	3:46089651	XCR1	62kb 5' of XCR1	0.92	0.41	0.35	0.38	.	3.32e-10	1.81e-09
rs6803341	A/G	3:46274166	CCR3	7.5kb 3' of CCR3	0.15	0.06	0.05	0.08	.	4.95e-11	9.86e-09
rs6805094	C/G	3:46029971	XCR1	2.5kb 5' of XCR1	0.74	0.33	0.37	0.36	.	3.09e-09	.
rs6806951	G/A	3:46396887	RP11-24F11.2	10kb 5' of CCRL2	0.02	0.03	0.04	0.1	.	1.51e-10	.
rs68087193	C/T	3:46031138	XCR1	3.7kb 5' of XCR1	0.4	0.09	0.06	0.15	2.77e-09	2.45e-27	1.28e-18
rs6809381	G/A	3:46114513	CCR3	87kb 5' of XCR1	0.92	0.41	0.35	0.38	.	3.32e-10	1.81e-09
rs68181568	CT/C	3:46187129	CCR3	15kb 3' of CCR1	0.39	0.12	0.06	0.11	.	5.33e-14	2.57e-09
rs687289	G/A	9:133261703	ABO	intronic	0.39	0.24	0.42	0.37	9.45e-11	.	.
rs687621	A/G	9:133261662	ABO	intronic	0.41	0.24	0.43	0.37	9.45e-11	.	.
rs7131998	A/C	12:112943890	RP1-71H24.1	intronic	0.95	0.76	0.77	0.66	.	.	5.35e-09
rs7132404	T/C	12:112930800	OAS1	7.6kb 5' of OAS3	0.98	0.75	0.78	0.65	.	5.74e-09	8.55e-10
rs71325088	T/C	3:45821460	LZTFL1	2.5kb 3' of LZTFL1	0.0041	0.05	0	0.09	2.55e-25	2.21e-49	8.76e-39
rs71325091	G/A	3:45890915	CCR9	intronic	0.01	0.05	0	0.14	.	1.66e-14	.
rs71325092	A/G	3:45905526	LZTFL1	2.4kb 3' of CCR9	0.01	0.05	0	0.14	.	5.42e-14	.
rs71325095	G/T	3:45948429	FYCO1	intronic	0.01	0.06	0	0.14	4.87e-12	1.53e-27	1.53e-20
rs71325096	G/C	3:45961471	FYCO1	intronic	0.01	0.05	0	0.14	4.43e-13	1.48e-29	3.35e-22
rs71325098	A/G	3:45970899	FYCO1	intronic	0.01	0.05	0	0.14	4.43e-13	6.61e-27	7.66e-21
rs71325100	C/T	3:45972340	FYCO1	intronic	0.01	0.05	0	0.14	2.85e-12	3.93e-28	5.34e-21
rs71325101	T/C	3:45974077	FYCO1	intronic	0.02	0.06	0	0.15	4.53e-12	8.57e-29	2.02e-20
rs71325102	T/C	3:45974441	FYCO1	intronic	0.02	0.06	0	0.14	5.38e-12	4.42e-28	3.52e-20
rs71327003	C/T	3:45995029	FYCO1	intronic	0.02	0.05	0.0035	0.14	.	1.48e-12	.
rs71327006	G/A	3:46017416	XCR1	3.4kb 3' of XCR1	0.01	0.06	0.06	0.14	2.38e-11	1.26e-26	4.26e-19
rs71327007	C/T	3:46017757	XCR1	3kb 3' of XCR1	0.01	0.06	0.06	0.14	2.75e-12	1.33e-25	4.19e-19
rs71327009	C/G	3:46023134	XCR1	intronic	0.02	0.06	0.06	0.14	4.48e-11	1.53e-26	1.38e-19
rs71327010	G/T	3:46027343	XCR1	intronic	0.01	0.06	0.06	0.14	3.27e-11	1.13e-26	3.76e-19
rs71327014	C/T	3:46059974	XCR1	32kb 5' of XCR1	0.01	0.06	0.06	0.14	6.34e-11	1.22e-26	3.08e-19
rs71327015	G/C	3:46060681	XCR1	33kb 5' of XCR1	0.01	0.06	0.06	0.14	5.85e-11	1.44e-26	5.52e-19
rs71327017	T/C	3:46069721	XCR1	42kb 5' of XCR1	0.01	0.06	0.06	0.14	7.23e-11	1.11e-25	1.71e-18
rs71327021	A/G	3:46079025	XCR1	52kb 5' of XCR1	0.01	0.06	0.06	0.14	5.68e-11	1.22e-25	1.91e-18
rs71327023	C/G	3:46089733	XCR1	62kb 5' of XCR1	0.01	0.06	0.06	0.14	7.2e-11	2.76e-25	3.12e-18
rs71327024	G/T	3:46098581	CCR3	71kb 5' of XCR1	0.01	0.06	0.06	0.14	7.16e-11	2.72e-25	3.88e-18
rs71327025	A/G	3:46106012	CCR3	79kb 5' of XCR1	0.01	0.06	0.06	0.14	.	1.52e-12	.
rs71327027	T/G	3:46131718	CCR3	70kb 3' of CCR1	0.01	0.06	0.06	0.14	.	6.98e-12	.
rs71327035	T/C	3:46153036	CCR3	49kb 3' of CCR1	0.39	0.09	0.05	0.11	.	1.34e-12	8.22e-09
rs71327036	C/A	3:46153097	CCR3	49kb 3' of CCR1	0.39	0.1	0.05	0.11	.	8.85e-14	6.81e-09
rs71327038	A/C	3:46184503	CCR3	17kb 3' of CCR1	0.01	0.04	0.05	0.11	.	1.69e-12	.
rs71327039	A/C	3:46215805	CCR3	7.5kb 5' of CCR1	0.01	0.04	0.05	0.1	.	1.92e-12	.
rs71327040	G/T	3:46221717	CCR3	13kb 5' of CCR1	0.01	0.04	0.05	0.09	.	2.68e-13	.
rs71327041	C/T	3:46226091	CCR3	16kb 5' of CCR3	0.01	0.04	0.05	0.09	.	3.09e-13	.
rs71327042	T/C	3:46226522	CCR3	16kb 5' of CCR3	0.01	0.04	0	0.09	.	1.65e-13	8.99e-09
rs71327043	A/G	3:46226851	CCR3	16kb 5' of CCR3	0.36	0.12	0.05	0.09	.	9.34e-11	.
rs71327044	G/C	3:46229963	CCR3	12kb 5' of CCR3	0.35	0.12	0.05	0.09	.	1.15e-13	8.77e-09
rs71327047	T/C	3:46269349	CCR3	2.6kb 3' of CCR3	0.01	0.03	0	0.08	.	1.42e-11	.
rs71327048	A/C	3:46308565	CCR3	42kb 3' of CCR3	0.01	0.03	0.04	0.08	.	3.76e-11	.
rs71327052	A/G	3:46336818	CCR2	17kb 5' of CCR2	0.01	0.03	0.04	0.08	.	8.2e-11	.
rs71327053	C/T	3:46340016	CCR2	14kb 5' of CCR2	0.01	0.03	0.04	0.08	.	7.62e-11	.
rs71327054	C/T	3:46340281	CCR2	13kb 5' of CCR2	0.01	0.03	0.04	0.08	.	8.31e-11	.
rs71327055	A/C	3:46340526	CCR2	13kb 5' of CCR2	0.01	0.03	0.04	0.08	.	2.24e-12	2.2e-09
rs71327056	C/G	3:46348485	CCR2	5.3kb 5' of CCR2	0.01	0.03	0.04	0.08	.	6.57e-11	.
rs71327057	A/C	3:46361154	CCR2	231bp 3' of CCR2	0.01	0.03	0.04	0.08	.	1.17e-10	.
rs7132797	A/C	12:112937231	RP1-71H24.1	1.2kb 5' of OAS3	0.97	0.74	0.78	0.64	.	.	8.59e-09
rs7134391	G/A	12:112928886	OAS1	9kb 3' of OAS1	0.73	0.71	0.78	0.64	.	.	6.7e-09
rs7135260	T/C	12:112943944	RP1-71H24.1	intronic	0.44	0.69	0.77	0.64	.	.	8.59e-09
rs7135577	A/G	12:112920301	OAS1	393bp 3' of OAS1	0.98	0.77	0.78	0.66	.	5.74e-09	8.55e-10
rs71615438	A/G	3:45998376	FYCO1	2.6kb 5' of FYCO1	0.01	0.05	0	0.14	2.19e-12	3.84e-28	1.41e-20
rs71615441	A/T	3:46227086	CCR3	15kb 5' of CCR3	0.01	0.04	0.05	0.09	.	1.15e-13	2.57e-09
rs71615445	C/T	3:46335514	CCR2	18kb 5' of CCR2	0.01	0.03	0.04	0.08	.	8.15e-11	.
rs71619611	GA/G	3:45829647	LZTFL1	intronic	0.05	0.07	0.01	0.1	3.9e-26	9.52e-50	3.82e-39
rs71619614	CA/C	3:45926308	FYCO1	intronic	0.0041	0.05	0	0.14	.	1.58e-12	.
rs71822640	AGG/A	3:46300423	CCR3	34kb 3' of CCR3	0.01	0.03	0.04	0.08	.	1.61e-12	2.2e-09
rs720467	G/A	6:31158022	CCHCR1	intronic	0.06	0.15	0.04	0.12	.	3.45e-11	5.6e-17
rs720468	C/G	6:31158216	CCHCR1	5'-UTR	0.07	0.14	0.04	0.11	.	3.45e-11	5.6e-17
rs72856706	C/T	6:31152952	CCHCR1	intronic	0.05	0.15	0.04	0.12	.	3.5e-11	5.76e-17
rs72856713	C/G	6:31154181	CCHCR1	intronic	0.05	0.15	0.04	0.12	.	1.69e-10	7.75e-16
rs72856718	C/A	6:31157480	CCHCR1	nonsense	0.06	0.15	0.04	0.12	.	3.45e-11	5.6e-17
rs72856720	C/G	6:31157625	CCHCR1	5'-UTR	0.06	0.15	0.04	0.12	.	3.45e-11	5.6e-17
rs72856721	G/T	6:31160023	TCF19	intronic	0.06	0.15	0.04	0.12	.	3.45e-11	5.6e-17
rs72856736	G/A	6:31166093	TCF19	5'-UTR	0.06	0.15	0.04	0.12	.	3.45e-11	5.6e-17
rs72856737	A/G	6:31166848	TCF19	intronic	0.06	0.15	0.04	0.12	.	3.45e-11	5.6e-17
rs72856748	G/C	6:31169610	POU5F1	intronic	0.06	0.15	0.04	0.12	.	3.45e-11	5.6e-17
rs72856757	C/T	6:31173894	PSORS1C3	intronic	0.06	0.15	0.04	0.12	.	3.45e-11	5.6e-17
rs72856758	T/C	6:31174177	PSORS1C3	intronic	0.07	0.15	0.04	0.12	.	3.45e-11	5.6e-17
rs72863043	C/T	6:31151668	CCHCR1	intronic	0.05	0.15	0.04	0.12	.	3.45e-11	5.6e-17
rs72863810	A/G	6:31211344	HCG27	7.4kb 3' of HCG27	0.05	0.15	0.04	0.11	.	3.45e-11	5.6e-17
rs72863820	C/A	6:31214905	HCG27	11kb 3' of HCG27	0.05	0.15	0.04	0.11	.	3.45e-11	5.6e-17
rs72863826	G/C	6:31219561	HCG27	16kb 3' of HCG27	0.05	0.15	0.04	0.11	.	3.45e-11	5.6e-17
rs72863830	G/A	6:31221764	HCG27	18kb 3' of HCG27	0.05	0.15	0.04	0.11	.	3.45e-11	5.6e-17
rs72893671	T/A	3:45809291	SLC6A20	13kb 5' of SLC6A20	0.15	0.07	0.0017	0.09	8.46e-11	3.24e-20	3.83e-09
rs72901034	A/G	3:46043829	XCR1	16kb 5' of XCR1	0.42	0.11	0.1	0.16	.	8.86e-24	7.39e-18
rs7298184	C/A	12:112930444	OAS1	8kb 5' of OAS3	0.98	0.75	0.78	0.65	.	5.74e-09	8.55e-10
rs7299132	T/A	12:112939108	RP1-71H24.1	intronic	0.98	0.75	0.78	0.65	.	5.74e-09	8.55e-10
rs7304898	T/C	12:112927862	OAS1	8kb 3' of OAS1	0.98	0.75	0.78	0.65	.	5.74e-09	8.55e-10
rs7305035	T/C	12:112927998	OAS1	8.1kb 3' of OAS1	0.98	0.75	0.78	0.65	.	5.74e-09	8.55e-10
rs7306205	A/G	12:112929094	OAS1	9.2kb 3' of OAS1	0.98	0.75	0.78	0.65	.	5.74e-09	8.55e-10
rs73062389	G/A	3:45793925	SLC6A20	intronic	0.0041	0.04	0	0.07	4.76e-10	.	.
rs73062394	A/T	3:45797684	SLC6A20	1.1kb 5' of SLC6A20	0.002	0.03	0	0.05	9.55e-11	.	.
rs73064425	C/T	3:45859597	LZTFL1	17kb 5' of LZTFL1	0.0041	0.05	0	0.08	5.45e-25	6.58e-49	1.37e-38
rs73064431	C/T	3:45868036	LZTFL1	18kb 5' of CCR9	0.07	0.05	0	0.09	1.56e-09	3.84e-19	.
rs7310667	A/G	12:112954377	RP1-71H24.1	intronic	0.63	0.72	0.9	0.68	.	.	2.32e-09
rs7311182	T/C	12:112941318	RP1-71H24.1	intronic	0.98	0.75	0.79	0.65	.	5.74e-09	8.55e-10
rs7315441	G/T	12:112927882	OAS1	8kb 3' of OAS1	0.98	0.75	0.78	0.65	.	5.74e-09	8.55e-10
rs7316586	C/T	12:112928023	OAS1	8.1kb 3' of OAS1	0.98	0.75	0.78	0.65	.	5.74e-09	8.55e-10
rs73833520	A/G	3:46016375	XCR1	4.4kb 3' of XCR1	0.4	0.09	0.06	0.14	2.74e-09	5.01e-27	9.51e-19
rs7427952	A/G	3:46344641	CCR2	9.1kb 5' of CCR2	0.01	0.03	0.04	0.08	.	7.63e-11	.
rs74532081	T/A	3:46159433	CCR3	42kb 3' of CCR1	0.3	0.08	0.05	0.08	.	1.05e-12	5.38e-09
rs74586549	C/T	3:45884551	LZTFL1	2kb 5' of CCR9	0.35	0.09	0.0017	0.15	.	1.24e-12	.
rs74633760	A/G	6:31159917	TCF19	intronic	0.07	0.15	0.04	0.12	.	3.45e-11	5.6e-17
rs74956615	T/A	19:10317045	RAVER1	3'-UTR	0.002	0.02	0	0.03	.	4.5e-09	.
rs750413254	A/T	3:45990949	FYCO1	intronic	NA	NA	NA	NA	.	3.66e-10	.
rs75549687	G/C	3:46159434	CCR3	42kb 3' of CCR1	0.3	0.08	0.05	0.08	.	1.08e-12	5.73e-09
rs757405	T/A	12:112969140	RP1-71H24.1	intronic	0.99	0.78	0.9	0.68	.	.	1.94e-09
rs75824352	C/G	3:46043716	XCR1	16kb 5' of XCR1	NA	NA	NA	NA	.	1.24e-09	.
rs75826707	G/A	3:45867367	LZTFL1	19kb 5' of CCR9	0	0.0028	0.0017	0.02	6.55e-12	3.59e-16	4.54e-13
rs75928798	A/G	3:45921111	FYCO1	3'-UTR	0.01	0.05	0	0.14	1.12e-12	2.58e-28	5.87e-22
rs7609756	G/A	3:46044733	XCR1	17kb 5' of XCR1	0.7	0.3	0.35	0.33	.	5.86e-09	.
rs7610518	G/A	3:46120139	CCR3	82kb 3' of CCR1	0.35	0.34	0.35	0.35	.	2.01e-10	1.81e-09
rs7612402	T/C	3:45998107	FYCO1	2.3kb 5' of FYCO1	0.29	0.75	0.95	0.64	.	9.89e-11	.
rs7620586	T/G	3:46226246	CCR3	16kb 5' of CCR3	0.36	0.12	0.05	0.09	.	5.91e-12	.
rs7623190	T/C	3:46026833	XCR1	intronic	0.75	0.32	0.36	0.36	.	4.62e-09	.
rs7623460	A/C	3:46027272	XCR1	intronic	0.65	0.31	0.37	0.35	.	5.44e-09	.
rs7624155	T/C	3:46227645	CCR3	15kb 5' of CCR3	0.45	0.12	0.05	0.09	.	2.2e-12	.
rs76281521	G/A	3:46008272	XCR1	12kb 5' of FYCO1	0.01	0.05	0	0.14	3.12e-12	7.4e-29	4.75e-21
rs7628447	C/T	3:45988511	FYCO1	intronic	0.29	0.8	1	0.67	.	7.31e-11	.
rs7628489	G/A	3:46226384	CCR3	16kb 5' of CCR3	0.36	0.11	0.05	0.09	.	1.15e-13	8.77e-09
rs7631551	C/A	3:46144818	CCR3	57kb 3' of CCR1	0.35	0.08	0.05	0.11	.	4.36e-13	5.15e-09
rs7631853	T/C	3:46264983	CCR3	intronic	0.18	0.06	0.05	0.08	.	3.64e-12	2.2e-09
rs76374459	G/C	3:45859142	LZTFL1	17kb 5' of LZTFL1	0.01	0.04	0	0.07	6.29e-12	1.77e-21	4.25e-09
rs7642229	A/G	3:46049065	XCR1	22kb 5' of XCR1	0.45	0.11	0.1	0.16	.	8.74e-25	7.9e-18
rs7642320	A/G	3:46049130	XCR1	22kb 5' of XCR1	0.44	0.11	0.1	0.16	.	6.59e-25	6.24e-18
rs7642701	A/G	3:46049566	XCR1	22kb 5' of XCR1	0.54	0.32	0.36	0.34	.	2.6e-10	8.09e-09
rs7646264	T/C	3:46044732	XCR1	17kb 5' of XCR1	0.7	0.3	0.35	0.33	.	5.85e-09	.
rs7649905	T/C	3:46274514	CCR3	7.8kb 3' of CCR3	0.17	0.05	0.04	0.08	.	4.9e-11	9.84e-09
rs7651539	C/T	3:46226588	CCR3	16kb 5' of CCR3	0.36	0.12	0.05	0.09	.	4.81e-12	.
rs7652478	G/A	3:46048985	XCR1	21kb 5' of XCR1	0.45	0.11	0.1	0.16	.	5.45e-25	4.28e-18
rs7653372	T/C	3:45886267	LZTFL1	235bp 5' of CCR9	0.4	0.09	0	0.16	.	3.78e-12	.
rs76597151	G/A	3:45959735	FYCO1	intronic	0.02	0.06	0	0.14	8.89e-12	9.91e-28	2.58e-20
rs76647202	A/G	3:46076468	XCR1	49kb 5' of XCR1	0.01	0.06	0.06	0.14	5.61e-11	1.13e-25	1.82e-18
rs76836071	C/T	3:46303508	CCR3	37kb 3' of CCR3	0.01	0.03	0.04	0.08	.	3.62e-11	.
rs77182671	T/G	12:112956214	RP1-71H24.1	intronic	0.98	0.77	0.9	0.68	.	7.88e-09	8.55e-10
rs77399277	T/C	3:46055306	XCR1	28kb 5' of XCR1	0.01	0.06	0.06	0.14	5.77e-11	7.46e-27	2.45e-19
rs7741164	G/A	6:41525674	RP11-328M4.2	21kb 5' of FOXP4	0.06	0.17	0.33	0.03	.	4.55e-09	.
rs775855493	C/A	12:102620979	LOC105369944	intronic	NA	NA	NA	NA	.	.	1.98e-14
rs77834682	CAT/C	21:33216930	IFNAR2	13kb 5' of IFNAR2	0.13	0.43	0.62	0.3	.	8.21e-12	.
rs77902290	C/T	3:45935170	FYCO1	intronic	0.01	0.05	0	0.14	4.54e-12	1.03e-27	5.12e-21
rs78124692	C/T	3:46160745	CCR3	41kb 3' of CCR1	0.01	0.04	0.05	0.09	.	3.1e-12	.
rs78380307	T/C	3:46132839	CCR3	69kb 3' of CCR1	0.01	0.06	0.06	0.14	.	1.53e-09	.
rs78491445	T/C	3:46389098	RP11-24F11.2	13kb 3' of CCR5	0.01	0.04	0.04	0.1	.	1.51e-10	.
rs78919248	C/T	3:46237659	CCR3	4.7kb 5' of CCR3	0.0041	0.01	0	0.05	.	1.15e-17	6.54e-13
rs79509816	G/A	3:46334166	CCR2	20kb 5' of CCR2	0.01	0.03	0.04	0.08	.	4.03e-11	.
rs7955267	C/T	12:112941234	RP1-71H24.1	intronic	0.8	0.74	0.78	0.65	.	.	7.82e-09
rs7958379	A/G	12:112925479	OAS1	5.6kb 3' of OAS1	0.98	0.74	0.77	0.64	.	5.74e-09	8.55e-10
rs796081164	TAC/T	3:45806727	FYCO1	intronic	NA	NA	NA	NA	2.09e-09	.	.
rs7966314	A/G	12:112934734	RP1-71H24.1	3.7kb 5' of OAS3	0.97	0.75	0.78	0.64	.	5.74e-09	8.55e-10
rs7967461	G/C	12:112931954	OAS1	3'-UTR	0.97	0.74	0.78	0.65	.	5.74e-09	8.55e-10
rs7972033	C/T	12:112925478	OAS1	5.6kb 3' of OAS1	0.98	0.73	0.77	0.64	.	5.74e-09	8.55e-10
rs7977345	A/T	12:112942903	RP1-71H24.1	intronic	0.79	0.74	0.78	0.65	.	5.74e-09	8.55e-10
rs7980275	T/A	12:112942724	RP1-71H24.1	intronic	0.81	0.74	0.78	0.65	.	.	9.92e-09
rs79948053	G/A	3:46169568	CCR3	32kb 3' of CCR1	0.01	0.04	0.06	0.11	.	2.25e-12	.
rs79983612	G/C	3:46148835	CCR3	53kb 3' of CCR1	0.09	0.04	0.05	0.1	.	5.33e-14	4.32e-09
rs80007414	A/G	3:46160746	CCR3	41kb 3' of CCR1	0.01	0.04	0.05	0.09	.	3.11e-12	.
rs8176646	CA/C	:	ABO	intronic	0.38	0.24	0.42	0.39	.	.	.
rs8176663	T/C	9:133269015	ABO	intronic	0.44	0.23	0.42	0.37	9.45e-11	.	.
rs8176719	T/TC	9:133257521	ABO	17kb 5' of ABO	0.27	0.24	0.42	0.39	9.45e-11	.	.
rs876668	T/C	3:46022261	XCR1	5'-UTR	0.4	0.09	0.06	0.14	3.02e-09	5.33e-27	9.79e-19
rs879265166	G/C	3:45961471	FYCO1	intronic	NA	NA	NA	NA	6.24e-12	1.68e-27	5.8e-21
rs888017556	T/C	9:133269828	ABO	intronic	NA	NA	NA	NA	1.18e-09	.	.
rs895541640	T/C	9:133267960	ABO	intronic	NA	NA	NA	NA	5.89e-10	.	.
rs912805253	C/T	9:133274084	ABO	intronic	NA	NA	NA	NA	6.04e-10	.	.
rs916972	G/T	12:112928244	OAS1	8.3kb 3' of OAS1	0.98	0.75	0.78	0.65	.	5.74e-09	8.55e-10
rs920065566	C/T	9:133273813	ABO	intronic	NA	NA	NA	NA	3.82e-10	.	.
rs9311386	T/C	3:46073795	XCR1	46kb 5' of XCR1	0.91	0.4	0.35	0.38	.	3.32e-10	1.81e-09
rs9311387	A/C	3:46074098	XCR1	47kb 5' of XCR1	0.92	0.41	0.35	0.38	.	3.32e-10	1.81e-09
rs936027478	T/C	9:133269706	ABO	intronic	NA	NA	NA	NA	8.37e-09	.	.
rs9367106	G/C	6:41515652	RP11-328M4.2	31kb 5' of FOXP4	0.1	0.17	0.33	0.03	.	4.55e-09	.
rs9367107	G/A	6:41515712	RP11-328M4.2	31kb 5' of FOXP4	0.12	0.17	0.34	0.03	.	4.55e-09	.
rs950088295	G/A	9:133270061	ABO	intronic	NA	NA	NA	NA	4.75e-09	.	.
rs951347446	A/G	9:133267800	ABO	intronic	NA	NA	NA	NA	7.74e-09	.	.
rs954790319	T/C	9:133271745	ABO	intronic	NA	NA	NA	NA	1.28e-09	.	.
rs9636867	A/G	21:33237639	IFNAR2	intronic	0.18	0.44	0.6	0.33	.	6.08e-11	.
rs979726990	C/T	9:133269015	ABO	intronic	NA	NA	NA	NA	1.67e-09	.	.
rs9810242	A/G	3:46271843	CCR3	5.1kb 3' of CCR3	0.17	0.05	0.04	0.08	.	4.14e-11	8.95e-09
rs9824651	C/T	3:46066793	XCR1	39kb 5' of XCR1	0.51	0.11	0.06	0.14	.	1.04e-27	5.15e-19
rs9824886	G/A	3:46066755	XCR1	39kb 5' of XCR1	0.92	0.41	0.35	0.38	.	3.32e-10	1.81e-09
rs9825081	G/A	3:46066908	XCR1	39kb 5' of XCR1	0.5	0.11	0.06	0.14	.	3.7e-27	7.36e-19
rs9832730	A/T	3:46256220	CCR3	intronic	0.06	0.04	0.05	0.08	.	9.55e-12	.
rs9838191	A/G	3:46257410	CCR3	intronic	0.07	0.04	0.05	0.08	.	1.89e-11	.
rs9838450	A/C	3:46081841	XCR1	54kb 5' of XCR1	0.46	0.11	0.06	0.18	.	2.18e-19	1.03e-11
rs9845382	G/A	3:46070267	XCR1	43kb 5' of XCR1	0.49	0.1	0.06	0.14	.	4.44e-27	8.87e-19
rs9845542	G/A	3:46070377	XCR1	43kb 5' of XCR1	0.6	0.13	0.06	0.18	.	3.56e-20	7e-13
rs9849015	T/C	3:46014628	XCR1	6.2kb 3' of XCR1	0.73	0.33	0.37	0.36	.	2.2e-09	.
rs9863204	A/G	3:46008851	XCR1	12kb 3' of XCR1	0.7	0.32	0.35	0.35	.	2.01e-10	2.82e-09
rs9869609	A/G	3:46102959	CCR3	75kb 5' of XCR1	0.77	0.81	0.92	0.67	.	4.97e-09	.
rs9870445	A/G	3:46073346	XCR1	46kb 5' of XCR1	0.9	0.4	0.35	0.38	.	3.32e-10	1.81e-09
rs9872023	C/T	3:46281222	CCR3	15kb 3' of CCR3	0.14	0.05	0.05	0.08	.	5.72e-11	.
rs9876587	T/C	3:46072884	XCR1	45kb 5' of XCR1	0.81	0.38	0.35	0.34	.	2.01e-10	1.81e-09
rs9877748	A/G	3:46069589	XCR1	42kb 5' of XCR1	0.49	0.1	0.06	0.14	.	4.81e-27	8.16e-19
rs9882616	A/T	3:46276060	CCR3	9.4kb 3' of CCR3	0.04	0.03	0.04	0.08	.	8.83e-11	.
rs994718904	G/A	9:133268030	ABO	intronic	NA	NA	NA	NA	6.66e-10	.	.
rs9971885	A/C	12:112933841	RP1-71H24.1	4.6kb 5' of OAS3	0.98	0.75	0.78	0.64	.	5.74e-09	8.55e-10
rs9975448	A/G	21:33254550	AP000295.9	intronic	0.77	0.55	0.39	0.69	.	8.21e-12	.
rs9975538	C/T	21:33254549	AP000295.9	intronic	0.79	0.55	0.39	0.66	.	8.83e-13	.
rs9976829	G/A	21:33242529	IFNAR2	intronic	0.79	0.54	0.38	0.63	.	1.71e-12	.
rs9990063	T/G	3:46082347	XCR1	55kb 5' of XCR1	0.16	0.32	0.35	0.34	.	2.01e-10	1.81e-09
a:covid vs. population
b:hospitalized covid vs. population
c:very severe respiratory confirmed covid vs. population
